# Supplementary material for: Morphological and metabolomics profiling of intraspecific Arabidopsis hybrids in relation to biomass heterosis
Source: Sci Rep. 2023 Jun 12;13:9529. doi: 10.1038/s41598-023-36618-y (PMC10261038; doi:10.1038/s41598-023-36618-y)
Supplement: Supplementary file 2 — Supplementary Information 1. [file 41598_2023_36618_MOESM2_ESM.xlsx]

## Sheet: Dataset S1
Dataset S1. List of 202 accession in this study.
No.	Stock	Abbreviated Name	Memo	No.	Stock	Abbreviated Name	Memo
1	CS76428	Aa-0		53	CS76482	En-D
2	CS76429	Abd-0		54	CS76483	Er-0
3	CS76430	Ag-0	Late flowering	55	CS76484	Es-0	Late flowering
4	CS76431	Ak-1		56	CS76485	Est
5	CS76432	Alst-1		57	CS76486	Et-0	Late flowering
6	CS76433	Altai-5	Late flowering	58	CS76487	Etna-2	Late flowering
7	CS76434	Amel-1	Late flowering	59	CS76488	Fi-0	Late flowering
8	CS76435	An-1		60	CS76489	Fr-2
9	CS76436	Ang-0		61	CS76490	Ga-0
10	CS76437	Anholt-1	Late flowering	62	CS76491	Gd-1
11	CS76438	Ann-1	Late flowering	63	CS76492	Gel-1
12	CS76439	Anz-0	Late flowering	64	CS76493	Gie-0
13	CS76440	Appt-1	Late flowering	65	CS76494	Gifu-2	Late flowering
14	CS76441	Ba-1	Late flowering	66	CS76496	Gr-1
15	CS76442	Baa-1	Late flowering	67	CS76497	Gre-0	Late flowering
16	CS76443	Baz-0		68	CS76498	Gu-0
17	CS76444	Bch-1		69	CS76500	Ha-0
18	CS76445	Bd-0		70	CS76509	Hau-0	Late flowering
19	CS76446	Be-0		71	CS76511	Hey-1	Late flowering
20	CS76447	Benk-1	Late flowering	72	CS76512	Hh-0	Late flowering
21	CS76448	Ber		73	CS76513	Hn-0
22	CS76449	Bik-1	Late flowering	74	CS76514	HR-5
23	CS76450	Bl-1	Late flowering	75	CS76515	Hs-0
24	CS76451	Bla-1	Late flowering	76	CS76517	Is-0
25	CS76452	Boot-1		77	CS76518	Je-0	Late flowering
26	CS76453	Bor-1		78	CS76519	Jl-3
27	CS76454	Bor-4		79	CS76520	Jm-0
28	CS76455	Br-0	Late flowering	80	CS76521	Ka-0
29	CS76457	Bsch-0		81	CS76522	Kar-1
30	CS76458	Bu-0		82	CS76523	Kas-1	Late flowering
31	CS76459	Ca-0		83	CS76524	Kb-0
32	CS76460	Cal-0		84	CS76525	Kelsterbach-4
33	CS76461	Cen-0		85	CS76526	Kil-0
34	CS76462	Cerv-1	Late flowering	86	CS76527	Kin-0	Late flowering
35	CS76463	Chat-1		87	CS76528	Kl-5
36	CS76464	Chi-0	Late flowering	88	CS76530	Knox-18	Late flowering
37	CS76466	Cit-0	Late flowering	89	CS76531	Ko-2	Late flowering
38	CS76467	Cnt-1		90	CS76532	Kondara	Late flowering
39	CS76468	Co-1		91	CS76533	Kro-0
40	CS76469	Com-1	Late flowering	92	CS76534	Krot-0
41	CS76470	Da(1)-12		93	CS76535	Kyoto	Late flowering
42	CS76471	Db-1		94	CS76536	Kyr-1	Late flowering
43	CS76472	Di-G		95	CS76537	Kz-9
44	CS76473	Dja-1		96	CS76538	La-0
45	CS76474	Do-0	Late flowering	97	CS76539	Lan-0
46	CS76475	Dr-0		98	CS76540	Le-0
47	CS76476	Dra-0		99	CS76541	Li-2:1
48	CS76477	Durh-1		100	CS76542	Lip-0
49	CS76478	Ei-2	Late flowering	101	CS76543	Litva
50	CS76479	El-0		102	CS76545	Lm-2
51	CS76480	Ema-1		103	CS76546	Lp2-2
52	CS76481	En-2		104	CS76547	Lz-0
105	CS76548	Mc-0	Late flowering	158	CS76610	Tamm-2	Late flowering
106	CS76549	Me-0		159	CS76612	Ting-1	Late flowering
107	CS76550	Mh-0		160	CS76613	Tiv-1	Late flowering
108	CS76551	Mir-0	Late flowering	161	CS76614	Tol-0	Late flowering
109	CS76552	Mnz-0		162	CS76615	Ts-1	Late flowering
110	CS76554	Mrk-0	Late flowering	163	CS76616	Tscha-1	Late flowering
111	CS76555	Ms-0	Late flowering	164	CS76617	Tu-0
112	CS76556	Mv-0	Late flowering	165	CS76618	Tul-0	Late flowering
113	CS76557	Mz-0		166	CS76619	Ty-0	Late flowering
114	CS76558	Na-1		167	CS76620	Uk-1	Late flowering
115	CS76559	Nc-1		168	CS76621	Uod-1
116	CS76560	Neo-6		169	CS76622	Utrecht
117	CS76562	Nok-3		170	CS76623	Van-0
118	CS76563	Np-0		171	CS76624	Ven-1	Late flowering
119	CS76564	Nw-0		172	CS76625	Vind-1
120	CS76566	Ob-0		173	CS76626	Wa-1
121	CS76567	Old-1		174	CS76627	Wc-1
122	CS76568	Or-0		175	CS76628	Wei-0
123	CS76569	Ove-0		176	CS76629	WestKar-4
124	CS76571	Per-1		177	CS76630	Wl-0
125	CS76572	Pi-0		178	CS76631	Ws-2
126	CS76573	Pla-0	Late flowering	179	CS76632	Wt-5
127	CS76574	Pna-10	Late flowering	180	CS76633	Yo-0	Late flowering
128	CS76575	Pna-17	Late flowering	181	CS76634	Zal-1	Late flowering
129	CS76576	Pog-0		182	CS76635	Zdr-1
130	CS76577	Pro-0		183	CS22676	Bay-0
131	CS76579	Pu2-23		184	CS22677	Bor-4
132	CS76580	Pu2-7	Late flowering	185	CS22678	Br-0
133	CS76581	Qar-8a	Late flowering	186	CS22679	Bur-0
134	CS76582	Ra-0		187	CS22680	C24
135	CS76583	Ragl-1		188	CS22681	Col
136	CS76584	Rd-0		189	CS22682	Cvi-0
137	CS76588	Rld-1		190	CS22683	Est-1
138	CS76589	Rmx-A02		191	CS22684	Fei-0
139	CS76590	Rome-1	Late flowering	192	CS22685	Got-7
140	CS76591	Rou-0		193	CS22686	Ler-1
141	CS76592	RRs-10	Late flowering	194	CS22695	Lov-5
142	CS76593	RRS-7	Late flowering	195	CS22687	Nfa-8
143	CS76594	Rubeznhoe-1	Late flowering	196	CS22688	Rrs-7
144	CS76595	Sap-0		197	CS22689	Rrs-10
145	CS76596	Sapporo-0		198	CS22690	Sha (Shakdara)
146	CS76597	Se-0	Late flowering	199	CS22691	Tamm-2
147	CS76598	Seattle-0		200	CS22692	Ts-1
148	CS76599	Sei-0		201	CS22693	Tsu-1
149	CS76600	Sg-1	Late flowering	202	CS22694	Van-0
150	CS76601	Si-0
151	CS76603	Sp-0	Late flowering
152	CS76604	Sq-8	Late flowering
153	CS76605	Stw-0	Late flowering
154	CS76606	Su-0	Late flowering
155	CS76607	Sus-1
156	CS76608	Ta-0	Late flowering
157	CS76609	Tac-0	Late flowering

## Sheet: Dataset S2
Dataset S2. List of Arabidopsis accessions used to generate F1 hybrids.
No.	Accession name	Country	No.	Accession name	Country
1	Col	Columbia, USA	15	HR-5	UK
2	C24	Portugal	16	Lan-0	UK
3	Ler-1	Germany	17	Mnz-0	Germany
4	Ws-0	Russia	18	Nw-0	Germany
5	Rld-1	UK	19	Uod-1	Australia
6	Shakdara (Sha)	Tadzhikistan	20	Wl-0	Germany
7	Van-0	Canada	21	Wt-5	Germany
8	Bay-0	Germany	22	Dr-0	Germany
9	Kelsterbach-4	Germany	23	Gel-1	Holland
10	Or-0	Germany	24	Lm-2	France
11	Ak-1	Germany	25	Neo-6	Tadzhikistan
12	Bch-1	Germany	26	Rmx-A02	USA
13	Durh-1	UK	27	Co-1	Portugal
14	El-0	Germany	28	Per-1	Russia

## Sheet: Dataset S3
	Dataset S3. List of normalized primary metabolites determined by gas chromatography time-of-flight mass spectrometry. Normalized data represent the means ± standard errors (SEs) of six biological replicates (n = 6).
	Annotation	Col/C24								Col/Rld								Col/Ws								Col/Ler
		Col		C24		ColxC24		C24xCol		Col		Rld		ColxRld		RldxCol		Col		Ws		ColxWs		WsxCol		Col		Ler		ColxLer		LerxCol
		Mean	SE	Mean	SE	Mean	SE	Mean	SE	Mean	SE	Mean	SE	Mean	SE	Mean	SE	Mean	SE	Mean	SE	Mean	SE	Mean	SE	Mean	SE	Mean	SE	Mean	SE	Mean	SE
1	Decamethyl-tetrasiloxane	3.23653e+08	3.88239e+07	7.55096e+08	8.78652e+07	5.09317e+08	3.49965e+07	3.46479e+08	4.00139e+07	2.71238e+08	4.19102e+07	4.96655e+08	6.63734e+07	1.09753e+08	1.56512e+07	4.08666e+08	6.56517e+07	3.0522e+08	3.54237e+07	3.78094e+08	3.86307e+07	6.57855e+08	7.93386e+07	2.14552e+08	4.64052e+07	2.43667e+08	2.54794e+07	1.57867e+08	4.02602e+07	6.76415e+08	5.60381e+07	3.41182e+08	3.80722e+07
2	Lactate	1.01875e+09	1.47851e+08	1.84126e+09	1.36691e+08	1.83922e+09	3.46976e+08	9.8582e+08	3.72885e+08	6.42085e+08	1.10758e+08	1.20658e+09	4.06364e+08	4.29903e+08	1.17094e+08	1.97313e+09	3.62779e+08	1.07982e+09	1.52072e+08	1.0136e+09	7.88122e+08	1.93976e+09	4.7871e+08	6.82924e+08	1.55506e+08	7.1474e+08	1.17304e+08	4.83208e+08	1.19564e+08	1.86212e+09	3.80137e+08	1.29331e+09	1.43785e+08
3	Glycolate	1.78707e+08	1.32158e+07	3.11162e+08	2.66293e+07	2.61917e+08	4.36031e+07	2.01481e+08	2.32402e+07	9.27658e+07	1.81462e+07	1.36948e+08	1.63443e+07	7.83911e+07	1.90518e+07	2.82741e+08	4.36088e+07	1.0792e+08	2.04347e+07	1.67104e+08	2.98753e+07	1.95941e+08	5.53863e+07	8.87801e+07	1.34833e+07	1.1894e+08	9.29484e+06	6.14835e+07	1.74079e+07	3.06226e+08	3.31371e+07	1.36923e+08	3.98008e+07
4	Alanine	2.50028e+09	4.36614e+08	3.42515e+09	1.27806e+09	3.58462e+09	5.63897e+08	2.45397e+09	4.73785e+08	3.11027e+09	5.58117e+08	4.10506e+09	6.51253e+08	1.16589e+09	2.94574e+08	3.72408e+09	4.85822e+08	1.81467e+09	2.95882e+08	2.01258e+09	1.81304e+08	4.05842e+09	5.71171e+08	1.20837e+09	1.76445e+08	2.81338e+09	8.05904e+08	9.94948e+08	1.13541e+08	5.69115e+09	6.4644e+08	3.35674e+09	4.48312e+08
5	Hydroxylamine	2.17993e+09	3.40226e+08	3.85209e+09	5.92113e+08	2.90401e+09	3.23344e+08	2.16941e+09	4.97052e+08	1.81235e+09	1.54796e+08	2.21438e+09	2.77535e+08	9.93133e+08	1.76544e+08	3.00644e+09	3.42076e+08	1.84167e+09	1.38732e+08	2.02593e+09	1.56429e+08	3.32099e+09	3.33491e+08	1.53855e+09	1.57135e+08	1.49681e+09	2.80975e+08	8.66066e+08	1.24543e+08	3.47238e+09	3.14031e+08	2.21207e+09	1.1821e+08
6	Leucine	1011.83	5063.36	101.357	9375.66	2701.72	33754.8	31.5604	27.814	691.675	157473	27137.3	114527	5105.54	16580.1	36939.2	121870	44209.9	9624.4	1338.68	50651.1	11048.4	60360.1	473.057	2425.01	73193.1	109018	206.428	4170.42	2951.88	6693.43	29572.8	48712.1
7	Dodecamethyl-pentasiloxane	1.53785e+08	1.97873e+07	5.13798e+07	6.47915e+06	8.03565e+07	9.23313e+06	4.34194e+07	1.29776e+07	1.13062e+08	1.52814e+07	1.7274e+08	2.49916e+07	6.16766e+07	1.30081e+07	1.76344e+08	1.93552e+07	1.17808e+08	2.49949e+07	1.05107e+08	2.80559e+07	1.8798e+08	3.48512e+07	1.1612e+08	2.54075e+07	9.62043e+07	1.63537e+07	8.85848e+07	3.66833e+07	3.38815e+08	2.88734e+07	1.92624e+08	9.55719e+06
8	Valine	2.03876e+09	3.2668e+08	3.24593e+09	3.82968e+08	3.09312e+09	5.136e+08	3.1429e+09	3.4144e+08	1.74282e+09	2.36315e+08	2.24129e+09	5.31303e+08	9.19847e+08	1.75458e+08	2.84322e+09	2.16813e+08	1.88274e+09	7.94291e+08	3.07201e+09	5.545e+08	3.46871e+09	6.82085e+08	1.37454e+09	1.14171e+08	2.26165e+09	2.6606e+08	1.19295e+09	8.55503e+07	3.99661e+09	2.67122e+08	3.08844e+09	8.36126e+08
9	Phosphorate	7.58362e+11	8.59156e+10	1.27029e+12	9.00885e+10	1.16811e+12	6.7469e+10	9.18488e+11	5.44732e+10	7.00246e+11	2.25127e+10	1.41321e+12	4.23831e+10	6.39794e+11	3.30096e+10	1.24016e+12	5.91786e+10	6.95711e+11	9.55462e+10	6.85632e+11	3.43763e+10	1.01145e+12	7.15049e+10	6.59286e+11	2.65126e+10	7.96266e+11	9.69753e+10	5.98161e+11	4.0029e+10	1.07306e+12	2.60047e+10	9.09925e+11	7.11772e+10
10	Nicotinate	2.85364e+06	1.7555e+07	1.29711e+07	1.99578e+07	1.3245e+08	5.00011e+08	2.24056e+07	1.67272e+09	3.97262e+06	2.9207e+07	7.70599e+06	8.95606e+06	1.15117e+06	1.11714e+08	1.36198e+07	1.17495e+08	2.20341e+06	1.01934e+09	6.45002e+06	1.79553e+08	3.2059e+08	4.74583e+08	1.66441e+06	1.58341e+06	1.44066e+06	847140	685521	506568	6.33832e+06	3.10189e+06	9.68276e+06	2.44747e+09
11	Glycine	3.36825e+11	2.00517e+10	5.03535e+11	2.97527e+10	4.30802e+11	4.47139e+10	3.95305e+11	3.8772e+10	2.86906e+11	8.01967e+09	3.8759e+11	1.46786e+10	1.67417e+11	2.13361e+10	3.04497e+11	1.26167e+10	3.6371e+11	2.89377e+10	5.29854e+11	3.99831e+10	4.28703e+11	3.59502e+10	2.81692e+11	1.66325e+10	5.09793e+11	3.74894e+10	4.97509e+11	2.78735e+10	5.01886e+11	2.28142e+10	3.68337e+11	4.43486e+10
12	Succinate	3.45933e+10	2.05122e+09	5.67668e+10	3.86283e+09	4.13454e+10	4.61074e+09	3.34688e+10	2.97688e+09	3.06409e+10	1.09667e+09	4.88147e+10	3.24834e+09	1.70203e+10	2.72652e+09	3.39836e+10	1.82631e+09	3.35522e+10	1.46586e+09	4.6211e+10	3.17316e+09	4.34781e+10	2.45445e+09	2.51477e+10	2.38716e+09	4.5489e+10	2.77469e+09	4.38023e+10	2.73828e+09	5.68986e+10	2.86354e+09	3.74782e+10	3.18724e+09
13	Glycerate	4.03015e+08	8.40237e+07	4.96171e+08	9.54584e+07	2.65246e+08	4.30887e+07	2.60711e+08	3.16925e+07	1.9426e+08	2.50863e+07	3.05649e+08	5.77131e+07	1.4504e+08	2.72464e+07	3.40666e+08	3.41884e+07	2.22735e+08	1.92631e+07	1.3685e+08	1.63214e+07	2.12658e+08	5.08596e+07	8.47235e+07	9.72369e+06	1.33993e+08	2.84994e+07	5.93844e+07	1.24222e+07	3.41547e+08	1.00846e+08	2.38163e+08	3.73417e+07
14	Lumichrome	4.32279e+10	1.28962e+10	3.68103e+10	7.863e+09	1.16856e+10	4.02768e+09	1.39071e+10	5.37408e+09	3.29071e+09	4.72715e+08	1.86323e+10	1.25496e+10	3.52937e+09	2.03843e+09	1.16793e+10	2.14709e+09	4.10426e+10	1.17819e+10	5.26259e+10	8.60431e+09	5.02823e+10	1.17246e+10	4.06802e+10	4.83547e+09	3.34214e+10	4.64906e+09	2.90753e+10	3.89144e+09	1.08108e+11	2.48631e+10	5.61445e+10	7.58636e+09
15	Fumarate	1.27243e+11	2.36075e+10	1.13604e+11	1.51989e+10	1.46393e+11	1.11277e+10	1.0321e+11	5.22161e+09	1.31843e+11	2.24768e+10	4.1409e+11	3.09764e+10	1.30358e+11	5.76817e+09	3.64509e+11	2.02689e+10	1.62442e+11	1.66608e+10	1.6322e+11	1.02844e+10	2.36259e+11	2.00806e+10	1.02283e+11	9.7369e+09	1.38127e+11	1.54844e+10	1.27473e+11	2.02572e+10	2.49649e+11	2.6446e+10	1.68223e+11	2.65813e+10
16	Serine	2.70875e+11	2.27932e+10	6.03274e+11	5.72745e+10	4.4271e+11	1.41983e+10	3.69987e+11	2.40533e+10	2.51233e+11	2.01475e+10	4.66457e+11	2.18377e+10	1.48119e+11	7.57721e+09	3.99488e+11	4.87362e+09	2.75676e+11	2.76891e+10	3.1288e+11	1.81217e+10	2.96713e+11	9.40434e+09	1.23888e+11	8.37297e+09	2.66683e+11	2.59987e+10	2.1774e+11	1.10539e+10	4.34619e+11	6.79875e+09	3.04281e+11	1.06454e+10
17	3-cyano-Alanine	1.28846e+08	1.56451e+07	1.3035e+08	1.96498e+07	1.00874e+08	6.21911e+06	1.00787e+08	1.55023e+07	9.60769e+07	1.11262e+07	1.92089e+08	2.5125e+07	5.5476e+07	3.70882e+06	1.17091e+08	2.67537e+07	1.00516e+08	8.89407e+06	5.57769e+07	5.63147e+06	9.41633e+07	1.30971e+07	3.7971e+07	5.47336e+06	1.01465e+08	1.38027e+07	5.94784e+07	4.25686e+06	1.51447e+08	3.0859e+07	9.97658e+07	1.23279e+07
18	1,4-lactone -Threonate	7.89204e+09	1.04682e+09	9.1687e+09	9.65856e+08	6.26158e+09	1.64173e+09	5.37625e+09	2.01298e+09	3.59781e+09	3.55499e+08	4.47858e+09	5.89624e+08	3.59933e+09	6.70737e+08	1.19602e+10	1.28243e+09	3.73294e+09	3.46924e+08	6.42653e+09	1.15617e+09	5.36503e+09	1.09516e+09	2.4386e+09	2.2806e+08	4.11204e+09	7.05995e+08	1.91466e+09	3.28714e+08	1.14069e+10	2.06889e+09	5.43891e+09	1.15433e+09
19	Threonine	2.86355e+10	2.6777e+09	3.84165e+10	6.39846e+09	3.50132e+10	5.42721e+09	3.0909e+10	3.16397e+09	1.82991e+10	1.69871e+09	3.4904e+10	4.3361e+09	1.02218e+10	1.2851e+09	3.97341e+10	4.43441e+09	2.37204e+10	4.26027e+09	2.56149e+10	3.60074e+09	3.31829e+10	4.84027e+09	1.20985e+10	1.3272e+09	2.44575e+10	2.12116e+09	9.68033e+09	7.54357e+08	4.53215e+10	4.42304e+09	2.82384e+10	4.75265e+09
20	Glutarate	5.77074e+06	5.56605e+06	7.29107e+06	592420	8.51098e+06	1.18465e+06	5.5574e+06	2.12463e+06	4.52112e+06	1.10475e+06	3.57623e+06	656734	1.05077e+06	399359	5.70297e+06	2.54894e+06	3.44785e+06	472812	4.56805e+06	1.4673e+06	7.69117e+06	2.90535e+06	1.93027e+06	247338	4.96066e+06	744032	4.36761e+06	893675	1.01228e+07	1.98055e+06	9.41372e+06	1.99007e+06
21	β-Alanine	1.11202e+09	1.02954e+08	1.11938e+09	1.36882e+08	1.16136e+09	1.0178e+08	1.04422e+09	1.03387e+08	9.88081e+08	8.82682e+07	1.58209e+09	2.23649e+08	4.90392e+08	7.3673e+07	1.2023e+09	1.30372e+08	9.35742e+08	1.67083e+08	9.18124e+08	2.40363e+08	8.83041e+08	2.55518e+08	3.37953e+08	4.14113e+07	1.04572e+09	1.63271e+08	5.07259e+08	2.06006e+07	2.21975e+09	3.87817e+08	1.44981e+09	1.66332e+08
22	Piperidin-2-one, 3-amino-	8.12995e+09	8.94228e+08	2.86802e+10	4.19497e+09	1.86274e+10	3.94585e+09	1.56419e+10	2.04454e+09	6.59788e+09	8.21545e+08	5.06637e+09	1.65134e+09	2.18889e+09	2.98972e+08	7.41872e+09	1.65654e+09	9.03234e+09	6.57337e+08	1.30123e+10	1.64715e+09	1.42169e+10	1.02685e+09	5.9044e+09	6.92948e+08	7.42233e+09	1.11161e+09	4.42264e+09	2.90488e+08	1.0697e+10	1.54506e+09	7.04315e+09	1.0639e+09
23	Malate	9.19949e+10	9.57071e+09	9.69296e+10	1.14955e+10	4.88678e+10	6.4437e+09	3.86771e+10	5.4419e+09	7.24755e+10	1.48702e+10	2.32884e+11	1.80219e+10	4.27233e+10	4.30203e+09	1.31373e+11	1.24082e+10	9.0875e+10	5.47999e+09	8.22618e+10	3.41022e+09	1.20953e+11	2.60008e+09	3.55182e+10	4.04765e+09	6.75833e+10	5.86913e+09	2.60856e+10	2.86534e+09	1.38259e+11	1.78822e+10	7.00494e+10	1.25152e+10
24	Methionine	4.68748e+07	4.524e+06	1.89041e+08	1.62665e+07	2.05113e+08	2.5651e+07	1.62135e+08	2.73092e+07	7.32497e+07	9.17702e+06	1.69831e+08	2.6378e+07	4.10379e+07	5.48005e+06	1.39513e+08	2.47985e+07	8.6778e+07	9.2329e+06	1.63586e+08	1.64277e+07	1.7897e+08	8.82714e+06	4.93396e+07	3.76529e+06	4.66861e+07	1.66609e+07	5.88741e+07	4.07036e+06	9.39357e+07	2.01352e+07	1.11577e+08	1.95179e+07
25	Pyroglutamate	5.7502e+11	2.42146e+10	8.12202e+11	4.86187e+10	7.30636e+11	2.87091e+10	5.49013e+11	1.75541e+10	4.52299e+11	1.40464e+10	6.69926e+11	1.97615e+10	2.80181e+11	1.85595e+10	5.63757e+11	3.04084e+10	4.80654e+11	3.50621e+10	4.20416e+11	2.10087e+10	5.20889e+11	1.32862e+10	2.43607e+11	1.82678e+10	5.549e+11	1.89328e+10	3.57768e+11	2.52063e+10	7.25695e+11	4.01558e+10	5.15054e+11	3.36869e+10
26	4-amino- Butyrate	1.89197e+09	1.51786e+08	2.95618e+09	2.7299e+08	2.13684e+09	1.7378e+08	1.65246e+09	1.45303e+08	1.0451e+09	9.1905e+07	1.26205e+09	1.32272e+08	3.31308e+08	5.14622e+07	1.47501e+09	1.59346e+08	1.18799e+09	7.707e+07	6.09889e+08	6.07534e+07	1.00426e+09	1.93514e+08	3.45124e+08	3.68614e+07	1.19923e+09	1.69016e+08	3.01025e+08	2.45321e+07	1.81421e+09	2.23343e+08	1.21518e+09	1.08959e+08
27	Threonate	4.99085e+10	6.11942e+09	7.33647e+10	5.902e+09	3.7451e+10	1.16118e+10	3.08718e+10	1.36783e+10	2.49073e+10	3.1259e+09	6.59053e+10	1.15644e+10	3.45312e+10	6.98682e+09	1.29768e+11	1.67961e+10	2.35412e+10	2.83044e+09	3.46475e+10	5.80455e+09	3.27796e+10	7.13434e+09	1.55049e+10	2.14591e+09	2.73396e+10	4.11648e+09	1.25713e+10	2.067e+09	8.4196e+10	1.74628e+10	4.32363e+10	9.68822e+09
28	2-oxo-Glutarate	1.41618e+08	1.19492e+08	5.01354e+07	1.82808e+07	3.02591e+06	6.00061e+06	9.08097e+06	6.36615e+06	2.15819e+07	7.50739e+06	2.19381e+08	8.40326e+07	6.75462e+06	1.43726e+07	1.91172e+07	7.9041e+06	2.55616e+08	1.55369e+08	2.52329e+08	7.54951e+07	3.46254e+08	1.87075e+08	1.08975e+08	3.69121e+07	9.67859e+07	7.80961e+07	1.28371e+08	1.51771e+07	3.86794e+08	1.50924e+08	2.50053e+08	6.97779e+07
29	Phenylalanine	6.44988e+08	7.52019e+07	1.753e+09	1.1296e+08	1.19201e+09	1.02544e+08	1.25283e+09	1.56991e+08	4.83856e+08	8.80682e+07	1.48441e+09	3.7586e+08	3.80111e+08	5.57792e+07	9.62102e+08	7.75448e+07	8.02654e+08	2.71939e+08	6.79282e+08	2.30138e+08	1.43597e+09	2.98147e+08	3.56653e+08	3.09747e+07	5.46911e+08	1.35702e+08	4.4393e+08	2.59601e+07	1.62489e+09	2.05291e+08	8.95164e+08	1.419e+08
30	1,3-diamino-Propane	1.04642e+10	5.35694e+09	1.33705e+10	2.46414e+09	4.95127e+09	1.38794e+09	7.0101e+09	1.53674e+09	6.40404e+08	2.16981e+08	5.81518e+09	4.64649e+09	1.27946e+09	5.97694e+08	3.28816e+09	4.06253e+08	8.77936e+09	6.31887e+09	1.24272e+10	3.26929e+09	2.194e+10	8.31156e+09	5.37701e+09	8.65193e+08	8.68951e+09	1.3994e+09	7.05339e+09	8.47031e+08	2.90167e+10	5.41076e+09	1.46882e+10	2.53101e+09
31	Ribose	3.77967e+08	2.36607e+07	8.0858e+08	7.20042e+07	6.40718e+08	3.15241e+07	4.22095e+08	5.25371e+07	2.58629e+08	1.65019e+07	5.20682e+08	8.7571e+07	1.595e+08	1.54915e+07	2.96212e+08	6.09368e+07	3.60201e+08	6.93885e+07	2.52756e+08	2.01044e+07	3.80125e+08	2.80076e+07	1.22893e+08	1.32555e+07	3.35699e+08	2.93915e+07	1.5623e+08	5.27431e+06	5.12415e+08	6.55951e+07	3.14311e+08	1.58777e+07
32	Asparagine	3.37442e+08	4.92007e+07	7.73914e+08	1.57379e+08	5.26922e+08	6.66646e+07	2.9992e+08	9.47879e+07	1.81094e+08	4.10839e+07	4.98509e+08	1.31969e+08	6.07284e+07	1.30964e+07	4.23288e+08	1.36635e+08	2.41831e+08	5.27048e+07	2.56766e+08	4.49358e+07	3.94564e+08	1.10992e+08	1.04173e+08	3.35251e+07	2.03268e+08	5.03343e+07	1.01646e+08	1.27706e+07	9.5368e+08	2.17295e+08	3.65015e+08	1.27894e+08
33	Suberate	2.13156e+07	4.64366e+06	6.78969e+07	1.05486e+07	6.01297e+07	5.7141e+06	4.19512e+07	7.62266e+06	2.25836e+07	6.00247e+06	2.28791e+07	1.18999e+07	1.26079e+07	4.4465e+06	3.08945e+07	6.69568e+06	2.84951e+07	1.65841e+07	2.17101e+07	3.96262e+06	5.17284e+07	7.05085e+06	1.78789e+07	1.65585e+06	1.74996e+07	3.51817e+06	1.36274e+07	2.53463e+06	5.4478e+07	7.49196e+06	2.77929e+07	7.81986e+06
34	cis-Aconitate	2.72751e+10	3.10813e+09	2.95975e+10	4.8192e+09	1.45121e+10	2.22571e+09	1.12675e+10	3.76039e+09	1.90228e+10	1.70557e+09	1.99293e+10	3.57701e+09	7.32755e+09	1.3498e+09	1.58594e+10	3.29598e+09	1.81382e+10	2.55934e+09	7.80396e+09	1.21756e+09	1.50965e+10	3.21336e+09	5.70018e+09	1.22085e+09	2.09212e+10	2.41779e+09	7.65351e+09	1.45362e+09	2.68263e+10	4.50488e+09	1.45553e+10	1.9914e+09
35	Putrescine	1.52695e+10	1.38093e+09	2.58139e+10	1.60169e+09	2.46552e+10	2.81031e+09	1.47533e+10	1.36453e+09	1.02609e+10	1.37892e+09	1.21422e+10	1.71895e+09	5.27391e+09	3.23338e+08	1.37245e+10	1.17881e+09	1.31743e+10	9.98666e+08	7.06736e+09	4.59266e+08	1.30369e+10	7.71033e+08	3.61436e+09	5.83268e+08	1.146e+10	8.42083e+08	4.59967e+09	6.07581e+08	1.56612e+10	1.94809e+09	1.06731e+10	2.12858e+09
36	Glycerol-3-phosphate	4.89784e+10	2.43753e+09	7.72122e+10	3.70068e+09	6.75637e+10	2.85936e+09	4.48573e+10	5.48438e+09	3.23574e+10	3.28015e+09	6.31504e+10	4.31303e+09	2.27424e+10	1.12476e+09	5.87437e+10	5.65741e+09	4.17106e+10	2.53712e+09	3.1558e+10	1.41229e+09	5.39125e+10	4.1428e+09	2.53924e+10	2.0822e+09	3.62619e+10	2.31006e+09	2.3786e+10	2.72507e+09	7.42845e+10	8.05591e+09	5.02503e+10	4.31115e+09
37	Glutamine	3.98585e+11	2.60956e+10	5.61827e+11	5.09221e+10	4.90792e+11	3.54547e+10	3.40619e+11	1.76339e+10	2.75678e+11	2.86382e+10	4.01005e+11	1.3981e+10	1.53954e+11	1.37814e+10	3.24278e+11	2.98125e+10	3.40541e+11	2.86484e+10	2.09764e+11	2.3112e+10	3.06999e+11	1.35069e+10	1.322e+11	1.09046e+10	4.37156e+11	2.77991e+10	2.02665e+11	2.38267e+10	4.17807e+11	2.99974e+10	2.7203e+11	2.99095e+10
38	Shikimate	2.24702e+09	8.62941e+07	2.84956e+09	1.45814e+08	2.46927e+09	1.37617e+08	1.84172e+09	1.68051e+08	1.73632e+09	6.02524e+07	2.82338e+09	2.17086e+08	1.26339e+09	9.50476e+07	2.0061e+09	7.05242e+07	1.78689e+09	1.41143e+08	1.76899e+09	7.86756e+07	2.19583e+09	1.29172e+08	9.51592e+08	2.97012e+07	1.57843e+09	8.73526e+07	9.67669e+08	5.94042e+07	2.21063e+09	1.81972e+08	1.44941e+09	6.26129e+07
39	Isocitrate	1.01746e+06	1.48448e+06	605415	125316	0	494834	108289	514069	1.18562e+06	1.26154e+06	1.32358e+08	3.02599e+08	7.00045e+06	2.26174e+06	3.3867e+07	4.71631e+07	697098	725757	624749	147667	6.57524e+06	3.43337e+06	1.12873e+06	545301	1.6494e+06	1.154e+06	555088	313608	4.85202e+07	1.78778e+08	1.75336e+07	7.06537e+07
40	Citrate	2.58128e+09	2.48198e+08	7.05286e+09	6.67378e+08	3.58844e+09	3.77056e+08	3.01411e+09	4.33571e+08	3.92903e+09	3.05957e+08	2.90374e+10	4.25724e+09	6.5852e+09	9.91746e+08	1.27121e+10	1.00411e+09	3.2811e+09	5.13333e+08	4.36832e+09	5.97214e+08	5.77837e+09	1.10731e+09	3.03233e+09	1.85336e+08	5.14428e+09	4.12011e+08	4.40549e+09	3.97826e+08	1.63076e+10	2.24753e+09	9.26538e+09	7.26223e+08
41	Ornithine	1.62528e+10	1.37489e+09	1.41768e+11	1.03015e+10	9.298e+10	1.22912e+10	4.61707e+10	7.22545e+09	1.70569e+10	1.07628e+09	1.81862e+10	3.31251e+09	6.97418e+09	1.1301e+09	1.54936e+10	2.5481e+09	1.54393e+10	3.51153e+09	3.62629e+10	2.8433e+09	3.24656e+10	4.67193e+09	1.35175e+10	1.47037e+09	1.64528e+10	2.18048e+09	1.3919e+10	6.78112e+08	2.16057e+10	2.38711e+09	1.52793e+10	1.82753e+09
42	Arginine	7.37123e+09	4.43988e+08	2.97917e+10	1.72659e+09	1.94805e+10	1.67838e+09	1.1513e+10	2.68016e+09	6.82958e+09	5.69347e+08	6.75949e+09	1.66599e+09	2.92837e+09	3.12759e+08	6.52065e+09	1.0854e+09	8.51176e+09	1.45043e+09	1.08303e+10	6.67049e+08	1.39204e+10	9.08645e+08	5.77256e+09	4.907e+08	8.18142e+09	7.56199e+08	4.13997e+09	1.63132e+08	9.85934e+09	9.33142e+08	6.5209e+09	5.53516e+08
43	Quinate	6.72655e+08	2.24919e+08	1.08055e+09	1.4084e+08	2.33262e+09	3.45444e+08	1.30464e+09	2.21653e+08	1.23723e+09	4.37856e+08	3.07589e+08	1.27003e+08	2.53823e+08	8.18829e+07	4.94273e+08	6.61283e+07	1.01017e+09	5.32713e+08	5.75318e+08	2.82753e+08	6.92305e+08	2.01152e+08	4.88319e+08	9.34344e+07	8.20581e+08	1.8985e+08	7.16872e+08	1.25943e+08	8.27204e+08	1.3403e+08	6.95979e+08	1.38558e+08
44	Fructose	1.36054e+11	1.79697e+10	3.84671e+11	6.54389e+10	1.83599e+11	2.74165e+10	1.39033e+11	1.20569e+11	1.10365e+11	6.94866e+10	3.29166e+11	3.74515e+10	7.37999e+10	5.19789e+10	2.35686e+11	2.56713e+10	3.52044e+10	1.13935e+10	2.10844e+11	1.98347e+11	2.45667e+11	6.82679e+10	2.15906e+10	4.76946e+09	9.64808e+10	1.86753e+10	2.5161e+11	5.13255e+10	4.44624e+11	1.16785e+11	2.56083e+11	2.00469e+11
45	Mannose	5.10674e+08	7.29176e+07	1.50432e+09	2.68297e+08	1.37354e+09	1.50247e+08	8.6992e+08	2.04025e+08	6.34405e+08	1.09464e+08	4.98716e+08	4.99753e+07	1.40864e+08	3.12711e+07	4.83004e+08	4.15577e+07	7.46074e+08	1.98322e+08	3.71658e+08	7.5101e+07	4.70939e+08	8.30643e+07	2.48282e+08	4.73605e+07	5.24578e+08	7.02282e+07	2.84809e+08	3.83631e+07	6.32581e+08	5.23334e+07	4.02912e+08	6.5623e+07
46	Galacturonate	1.76114e+11	9.79748e+09	2.17475e+11	1.43227e+10	2.04188e+11	5.93545e+09	1.22529e+11	1.87028e+10	2.23008e+11	1.27647e+10	2.65824e+11	1.98509e+10	8.39488e+10	3.75327e+09	3.0241e+11	1.99923e+10	1.152e+11	9.38291e+09	5.36419e+10	4.28509e+09	1.20378e+11	8.40848e+09	4.05959e+10	1.39665e+09	1.283e+11	2.09962e+10	3.19814e+10	4.33836e+09	2.67353e+11	3.88025e+10	1.32451e+11	2.05048e+10
47	Tyrosine	2.2187e+10	1.48224e+09	2.19793e+10	3.11317e+09	2.33943e+10	2.05096e+09	1.98777e+10	1.42525e+09	1.72937e+10	1.47634e+09	1.40064e+10	1.60639e+09	5.27705e+09	4.01167e+08	1.29689e+10	1.84157e+09	2.07679e+10	3.0704e+09	1.69417e+10	9.22011e+08	2.10994e+10	1.64529e+09	7.86727e+09	5.70446e+08	1.71153e+10	7.07571e+08	7.45434e+09	6.37217e+08	2.89347e+10	2.18991e+09	1.52419e+10	1.70462e+09
48	Gluconate	2.04722e+09	4.5499e+08	2.53252e+08	5.49928e+08	6.92094e+07	2.83692e+07	1.47263e+08	3.71497e+08	4.47772e+08	2.62342e+08	2.44264e+09	5.279e+08	1.46436e+09	5.44308e+08	3.48297e+09	5.95513e+08	1.21189e+09	3.13116e+08	6.30272e+08	2.51565e+08	4.89914e+08	3.24496e+08	4.00106e+07	3.25212e+08	1.65529e+09	3.41661e+08	5.38189e+08	2.23463e+08	4.10464e+07	3.00576e+08	1.04399e+09	4.14508e+08
49	myo-inositol	6.74207e+10	1.24215e+10	1.58033e+11	1.51699e+10	1.6197e+11	2.14667e+10	1.02694e+11	7.22786e+09	5.17644e+10	3.6828e+09	9.0145e+10	1.29213e+10	3.487e+10	4.94338e+09	9.09334e+10	1.00404e+10	6.82577e+10	8.98348e+09	5.95699e+10	1.7061e+10	9.59871e+10	1.69513e+10	3.68031e+10	2.91628e+09	4.59028e+10	3.06066e+09	2.64156e+10	3.27908e+09	7.47972e+10	9.82331e+09	6.09065e+10	9.30013e+09
50	trans-Caffeate	1.29399e+09	2.40796e+08	1.60843e+09	1.22157e+08	1.45797e+09	1.45032e+08	1.22432e+09	7.57933e+07	4.33236e+08	1.95224e+08	2.53442e+09	9.64078e+07	6.91692e+08	1.23022e+08	1.77378e+09	2.76138e+08	1.16925e+09	6.71039e+07	9.03952e+08	6.80891e+07	1.46297e+09	1.09821e+08	4.54103e+08	3.83197e+07	9.23184e+08	6.24319e+07	5.11125e+08	2.4348e+07	1.4007e+09	1.52217e+08	9.34888e+08	6.04553e+07
51	Phytol	3.74295e+08	2.36537e+07	4.13782e+08	2.21812e+07	3.66742e+08	1.52174e+07	3.71443e+08	2.59635e+07	3.47754e+08	3.57065e+07	2.72271e+08	1.87893e+07	1.76967e+08	1.39772e+07	3.58141e+08	1.92258e+07	3.55078e+08	3.67829e+07	3.60229e+08	1.06981e+07	3.83944e+08	2.24608e+07	2.17158e+08	1.93738e+07	2.80118e+08	2.53149e+07	1.66965e+08	6.66617e+06	5.26526e+08	3.58168e+07	3.24629e+08	1.49045e+07
52	Octadecatrienoate	5.69037e+09	3.19821e+08	5.03049e+09	4.51182e+08	4.78227e+09	3.88815e+08	5.06951e+09	5.57081e+08	3.82112e+09	4.53244e+08	5.68641e+09	1.10986e+09	3.11963e+09	2.96166e+08	4.70814e+09	4.14503e+08	3.96301e+09	5.60116e+08	3.77445e+09	2.57307e+08	5.60878e+09	3.63318e+08	2.96368e+09	2.83708e+08	3.38271e+09	4.26695e+08	2.77468e+09	3.23694e+08	6.05887e+09	7.6299e+08	4.69339e+09
53	Tryptamine	2.04957e+10	7.46195e+08	1.55893e+10	6.15798e+08	1.76765e+10	1.24571e+09	1.42009e+10	1.0437e+09	1.89317e+10	8.73279e+08	2.21739e+10	1.67471e+09	1.02362e+10	5.87576e+08	2.28342e+10	1.82917e+09	1.65909e+10	1.15698e+09	9.97278e+09	2.96148e+08	1.50908e+10	8.4695e+08	6.27477e+09	4.22674e+08	1.66087e+10	1.10843e+09	6.60446e+09	3.13368e+08	2.13807e+10	1.55997e+09	1.30276e+10
54	Sinapate	2.37163e+10	8.77445e+08	1.68851e+10	6.75033e+08	1.98815e+10	1.39241e+09	1.67721e+10	8.81653e+08	2.21577e+10	9.57372e+08	2.46282e+10	1.65819e+09	1.27549e+10	7.96073e+08	2.51644e+10	1.88729e+09	1.89204e+10	1.19661e+09	1.21732e+10	4.39363e+08	1.67963e+10	9.2778e+08	7.24027e+09	5.68024e+08	1.98542e+10	1.17533e+09	8.23259e+09	4.6994e+08	2.34942e+10	1.48588e+09	1.52565e+10
55	Spermidine	1.72649e+09	1.57004e+08	4.00927e+08	3.90261e+07	8.45146e+08	9.02312e+07	7.05135e+08	4.43844e+07	1.54076e+09	8.04076e+07	1.27621e+09	9.90644e+07	7.25538e+08	3.79825e+07	1.35259e+09	1.16971e+08	1.28089e+09	1.27406e+08	1.26048e+09	7.39807e+07	1.28148e+09	7.73423e+07	6.52503e+08	2.5775e+07	1.34299e+09	1.73191e+08	7.36976e+08	3.30416e+07	1.83937e+09	1.00594e+08	1.07422e+09
56	Fructose-6-phosphate	1.41159e+09	1.12048e+08	9.78034e+09	1.03564e+09	7.6493e+09	5.54921e+08	6.83099e+09	4.88521e+08	1.06755e+09	2.80975e+07	1.73592e+09	9.79672e+07	7.58507e+08	6.667e+07	1.55136e+09	8.64748e+07	1.00604e+09	1.604e+08	1.36e+09	1.25996e+08	1.66973e+09	1.33511e+08	7.73746e+08	3.93774e+07	1.09024e+09	2.09218e+08	8.24773e+08	4.50356e+07	1.52645e+09	6.62699e+07	9.39683e+08
57	Cystine	323580	205455	5.058e+08	4.28168e+07	2.91483e+08	5.13372e+07	1.93519e+08	3.49149e+07	503989	224603	713879	566646	537652	144039	430648	264186	240247	313034	253930	112843	1.09065e+06	317994	160712	39309.6	405647	82461.1	267199	241647	460249	554617	465140
58	Glucose-6-phosphate	4.77479e+09	3.86578e+08	8.38256e+09	7.99015e+08	6.8206e+09	3.21453e+08	6.77576e+09	5.76243e+08	3.61583e+09	9.81286e+07	5.70903e+09	1.63648e+08	2.67579e+09	1.65684e+08	5.32137e+09	2.50202e+08	3.9713e+09	5.66991e+08	4.07814e+09	3.85393e+08	5.39125e+09	4.79122e+08	2.57033e+09	1.23713e+08	3.74227e+09	7.62568e+08	2.15889e+09	1.03423e+08	4.75652e+09	3.50861e+08	3.31812e+09
59	myo-Inositol-1-phosphate	1.35334e+09	3.06074e+07	1.37925e+09	9.30183e+07	1.50539e+09	8.03775e+07	1.34909e+09	6.73482e+07	1.19173e+09	5.56563e+07	1.43606e+09	5.4342e+07	9.15126e+08	8.26615e+07	1.35959e+09	3.63252e+07	1.35471e+09	7.97472e+07	8.49469e+08	5.97708e+07	1.11887e+09	8.24863e+07	8.77927e+08	6.5566e+07	1.21214e+09	5.51221e+07	5.69304e+08	4.59714e+07	1.33112e+09	6.15788e+07	1.17817e+09	4.95815e+07
60	5-hydroxy-Tryptamine	2.13982e+07	5.53786e+06	9.97883e+08	8.9482e+07	1.12932e+09	8.03755e+07	7.9486e+08	7.17666e+07	3.31718e+07	1.79788e+08	1.10248e+09	5.18049e+07	3.99628e+08	6.85072e+07	1.04475e+09	2.0162e+08	3.04803e+07	1.33296e+08	5.32864e+08	1.31633e+08	5.50801e+08	1.44219e+08	2.26418e+08	4.69995e+07	3.11335e+08	1.95818e+08	8.5144e+08	1.50256e+08	9.58723e+08	9.44173e+07	5.63847e+08	1.09642e+08
61	PR_MST_Sugar (Disaccharide)_2484.1	1.61471e+07	4.37669e+06	1.25125e+07	2.41791e+06	1.04351e+07	1.85608e+06	1.14606e+07	2.43263e+06	1.26728e+07	2.11917e+06	2.3184e+08	3.37277e+07	3.18568e+06	537001	7.31384e+07	2.15144e+07	9.99986e+06	2.13903e+06	6.88824e+10	8.29349e+09	6.08329e+09	5.1156e+08	3.87014e+09	3.2677e+08	6.69423e+06	2.28677e+06	4.53443e+10	9.57398e+09	6.92297e+09	5.83734e+08	1.14055e+10	7.71301e+08
62	Spermidine [+CO2]	3.20611e+07	4.76106e+06	2.82145e+07	2.40428e+06	2.3177e+07	5.9628e+06	1.76659e+07	3.32254e+06	2.35815e+07	4.73214e+06	2.66756e+07	4.76404e+06	1.01994e+07	2.04641e+06	2.10249e+07	4.79961e+06	2.81585e+07	4.98762e+06	4.38962e+07	4.12958e+06	3.11596e+07	2.47525e+06	1.23052e+07	2.46598e+06	2.47582e+07	7.15022e+06	2.88733e+07	4.79518e+06	6.05369e+07	4.92392e+06	3.5674e+07	4.46145e+06
63	PR_MST_Sugar (Disaccharide)_2544.9	1.87568e+08	8.59101e+06	3.13902e+08	2.4626e+07	2.14053e+08	1.37369e+07	1.82441e+08	9.13176e+06	1.49556e+08	7.81772e+06	1.602e+08	1.40997e+07	7.43334e+07	7.90622e+06	1.55901e+08	6.7497e+06	1.78077e+08	1.38219e+07	1.00401e+08	8.12434e+06	1.44835e+08	6.61641e+06	1.02479e+08	9.44326e+06	1.09984e+08	2.33829e+07	3.90673e+07	1.11465e+07	5.66333e+07	3.98582e+06	2.99068e+07	2.24021e+07
64	Nicotianamine	7.88291e+08	3.23548e+07	5.50283e+08	5.11283e+07	7.37107e+08	6.60667e+07	5.70842e+08	4.72918e+07	6.08506e+08	2.41295e+07	8.08301e+08	5.18637e+07	4.86515e+08	4.82868e+07	8.49071e+08	3.39063e+07	5.04857e+08	1.60588e+07	6.19375e+08	3.8634e+07	6.15361e+08	3.16585e+07	2.87566e+08	1.26456e+07	7.03546e+08	2.79168e+07	4.1827e+08	2.83682e+07	1.14988e+09	5.84401e+07	6.48315e+08	3.15058e+07
65	Lactose	5.3786e+08	1.46373e+08	7.0584e+07	3.18726e+07	3.33626e+09	6.30184e+08	8.41461e+08	5.33621e+08	1.2903e+09	5.71912e+08	2.97347e+08	7.1413e+07	3.33559e+07	3.44917e+07	1.0124e+08	6.81463e+07	7.07073e+08	4.2368e+08	11605.8	5484.09	5.98062e+08	1.30427e+08	1.12826e+08	4.74486e+07	7.02311e+08	1.61184e+08	2016.5	58878	2.69903e+08	4.615e+07	3.04366e+08	7.8829e+07
66	Maltose	4.20717e+08	2.98106e+07	1.07579e+09	1.57826e+08	6.73908e+08	1.02921e+08	5.94419e+08	7.65216e+07	2.43686e+08	2.29677e+07	4.99159e+08	4.03866e+07	2.05804e+08	3.16081e+07	4.66175e+08	4.48829e+07	4.4646e+08	6.15705e+07	2.22016e+08	2.55927e+07	2.73369e+08	4.83213e+07	1.38369e+08	1.63987e+07	3.97577e+08	4.06091e+07	1.29124e+08	2.04843e+07	5.80087e+08	3.90056e+07	3.17564e+08	2.58925e+07
67	Trehalose	3.79759e+07	1.81386e+07	2.49076e+08	4.69133e+07	1.38013e+07	4.09626e+06	5.30631e+06	2.84732e+06	1.98093e+07	2.50849e+06	3.60052e+09	2.95455e+08	5.55094e+07	7.29327e+06	4.55312e+08	2.58031e+07	1.39288e+07	3.49216e+06	8.14676e+07	1.01545e+07	440707	229632	157742	431014	3.19846e+07	5.46353e+06	3.72094e+06	1.45702e+06	51186.3	40820	151348	61750.1
68	Isomaltose	6.77825e+06	1.25167e+07	3.57222e+07	5.52115e+06	2.64269e+06	5.03967e+06	2.46462e+06	7.13884e+06	4.15795e+06	1.30145e+07	1.46129e+07	6.87864e+06	8.01926e+06	8.25701e+06	2.71378e+06	4.43632e+06	7.72888e+06	1.38895e+07	5.15649e+06	3.75632e+06	1.59458e+06	4.45154e+06	7.28894e+06	3.4057e+06	1.55113e+07	1.78742e+07	1.26954e+07	2.9405e+06	4.04765e+07	4.12657e+06	1.31165e+07	8.78061e+06
69	Galactinol	6.8298e+09	7.8542e+08	6.48101e+09	3.34734e+08	8.56123e+09	6.48136e+08	5.92312e+09	2.36063e+08	4.98695e+09	2.8193e+08	4.13354e+09	2.49341e+08	2.80396e+09	3.56558e+08	6.05321e+09	3.53786e+08	5.30423e+09	3.7736e+08	3.28076e+09	2.53927e+08	6.35155e+09	4.19711e+08	2.43759e+09	1.16934e+08	5.34799e+09	3.66759e+08	1.29478e+09	6.94439e+07	7.12305e+09	6.28887e+08	4.80267e+09	2.23105e+08
70	α-Tocopherol	3.39323e+07	2.30046e+06	3.71535e+07	4.49276e+06	3.5543e+07	4.60245e+06	2.77129e+07	4.25588e+06	2.70345e+07	1.71263e+06	2.64662e+07	1.48897e+06	1.27054e+07	1.62585e+06	2.68375e+07	2.42327e+06	3.29781e+07	2.09014e+06	1.43573e+07	1.81469e+06	2.15323e+07	1.35211e+06	1.36511e+07	1.90891e+06	3.09086e+07	3.02013e+06	1.05387e+07	664319	2.83498e+07	964370	2.00153e+07	2.43739e+06
71	Campesterol	9.98378e+08	5.51914e+07	5.60551e+08	3.95581e+07	7.71839e+08	5.59659e+07	6.22026e+08	1.20329e+07	8.93387e+08	6.38728e+07	6.92576e+08	4.96828e+07	4.36934e+08	3.48699e+07	9.06927e+08	6.45924e+07	9.03911e+08	3.93482e+07	7.48779e+08	2.95346e+07	9.99579e+08	3.82306e+07	6.25489e+08	4.46298e+07	9.82834e+08	4.20404e+07	4.55113e+08	2.25997e+07	1.25567e+09	3.41359e+07	9.53454e+08	6.70369e+07
72	Raffinose	6.61841e+06	3.13367e+07	5.35318e+08	1.4543e+08	3.01618e+08	8.69827e+07	2.04964e+08	4.0229e+07	250982	5.0545e+06	3.95554e+06	4.11196e+06	915896	8.15229e+06	8.16353e+06	2.24069e+07	1.22951e+06	3.94073e+07	468186	2.47056e+07	2.02248e+06	2.6491e+07	307816	638346	1.61267e+06	1.59086e+06	53016.7	183169	723334	760856	3.44422e+06	1.84463e+07
73	β-Sitosterol	7.82548e+09	4.37935e+08	1.02094e+10	9.82073e+08	1.10795e+10	7.35619e+08	8.58251e+09	3.8118e+08	6.46012e+09	5.98649e+08	9.14478e+09	4.91299e+08	5.08476e+09	3.65086e+08	8.84162e+09	3.97328e+08	7.29477e+09	3.52853e+08	5.58815e+09	1.54926e+08	7.04315e+09	1.15373e+08	5.3899e+09	1.89698e+08	7.93393e+09	4.66533e+08	4.73737e+09	4.0014e+08	9.30625e+09	7.90588e+08	6.37087e+09	5.22595e+08
74	Proline	5.60585e+08	2.00771e+08	9.19736e+08	3.27639e+08	4.973e+09	2.11925e+09	1.93255e+09	2.70265e+09	1.10965e+09	6.01631e+08	9.65545e+08	4.28836e+08	6.84395e+08	6.53934e+08	2.09754e+09	1.27752e+09	7.3395e+08	1.48512e+09	2.82418e+08	5.87823e+08	3.12893e+09	1.29346e+09	2.01123e+08	7.70474e+07	4.00469e+08	5.01817e+07	2.27828e+08	3.60642e+07	4.97575e+08	4.07408e+07	6.92092e+08	4.23716e+09
75	Glutamate	2.67788e+09	1.26313e+08	3.30907e+09	1.43457e+08	3.14284e+09	1.41514e+08	2.2259e+09	2.45445e+07	2.44912e+09	1.68994e+08	4.30345e+09	1.5546e+08	1.69022e+09	5.90084e+07	3.86373e+09	1.01872e+08	1.97459e+09	1.51233e+08	2.1938e+09	1.11492e+08	2.54818e+09	9.15978e+07	1.0821e+09	7.99592e+07	2.43553e+09	1.22328e+08	2.09658e+09	1.63355e+08	3.95398e+09	4.24941e+08	2.84729e+09	2.62447e+08
76	Glucose	4.87151e+09	5.4075e+08	6.61821e+09	5.16372e+08	6.30023e+09	6.43764e+08	6.28303e+09	1.42599e+09	4.37578e+09	5.97825e+08	3.651e+09	9.82716e+07	3.18927e+09	7.51355e+08	3.73202e+09	1.35245e+08	2.13713e+09	9.22005e+08	3.25279e+09	7.09832e+08	3.89142e+09	5.78863e+08	1.39311e+09	1.61477e+08	3.08128e+09	4.41297e+08	3.15137e+09	2.37324e+08	3.90797e+09	3.8856e+08	3.05635e+09	1.70027e+09
77	Sucrose	4.31687e+08	4.82128e+07	6.05435e+08	5.33665e+07	5.61022e+08	6.28706e+07	5.50792e+08	8.87455e+07	4.46508e+08	6.11718e+07	4.12189e+08	6.94224e+07	2.78273e+08	5.03803e+07	4.53789e+08	1.84239e+07	2.43966e+08	7.27035e+07	4.15582e+08	6.56217e+07	4.44056e+08	5.58799e+07	1.84063e+08	1.73911e+07	2.53423e+08	2.84341e+07	3.6872e+08	1.43863e+07	4.43033e+08	2.2302e+07	3.54586e+08	1.13768e+08
78	Hexadecanoate	7.09321e+07	6.17274e+06	8.35786e+07	1.30201e+07	7.58689e+07	3.15827e+06	7.08001e+07	9.83774e+06	6.13197e+07	1.29331e+07	7.9529e+07	8.00148e+06	3.86525e+07	3.31931e+06	7.37557e+07	8.99653e+06	6.43907e+07	4.29922e+06	4.80041e+07	3.14097e+06	7.99962e+07	1.22937e+07	4.80251e+07	2.84736e+06	4.94148e+07	4.40469e+06	4.87879e+07	3.99854e+06	9.32991e+07	7.92005e+06	6.67605e+07	6.71169e+06
79	Aspartate	1.19119e+10	2.42972e+08	1.21556e+10	8.03865e+08	1.36423e+10	6.30035e+08	1.06526e+10	5.96042e+08	1.04687e+10	3.96142e+08	1.45288e+10	5.25087e+08	8.77408e+09	2.55987e+08	1.36734e+10	2.66092e+08	1.19375e+10	7.70021e+08	1.09487e+10	8.21065e+08	1.22547e+10	6.22698e+08	7.62398e+09	5.13142e+08	1.34231e+10	6.75232e+08	9.68573e+09	4.94748e+08	1.56406e+10	5.30165e+08	1.21259e+10	8.39971e+08
80	Cysteine	3.60785e+06	408165	3.1275e+06	420129	3.75482e+06	293267	3.21695e+06	363721	3.35499e+06	258173	4.64963e+06	854408	1.82651e+06	83054.4	3.75597e+06	308885	3.96518e+06	692570	3.14795e+06	206244	3.94824e+06	328280	1.98441e+06	126325	3.67386e+06	353417	2.60614e+06	144177	4.5302e+06	487345	3.3002e+06	250121
81	Isoleucine	8.16806e+07	6.50969e+06	1.04903e+08	2.34539e+07	1.10273e+08	1.18894e+07	1.05134e+08	2.39597e+07	6.4509e+07	1.20946e+07	1.05745e+08	2.33778e+07	4.31533e+07	7.8002e+06	1.28295e+08	1.22558e+07	6.67498e+07	1.92705e+07	6.41432e+07	2.30789e+07	1.10054e+08	2.39683e+07	3.40386e+07	5.30514e+06	7.10797e+07	3.75574e+06	3.82078e+07	2.18153e+06	1.39211e+08	1.83763e+07	1.15833e+08	2.83786e+07
82	Lysine	9.46516e+07	7.86265e+06	2.55414e+08	1.73388e+07	2.02831e+08	2.3583e+07	1.7152e+08	1.31448e+07	9.50039e+07	1.29508e+07	1.25642e+08	1.08179e+07	4.8503e+07	3.70883e+06	1.38613e+08	7.02757e+06	7.2134e+07	6.2737e+06	9.9093e+07	2.26848e+07	1.481e+08	1.55653e+07	4.95421e+07	3.09006e+06	8.81235e+07	1.66233e+07	4.28438e+07	4.07279e+06	1.74355e+08	1.64823e+07	1.037e+08	1.13864e+07
83	Histidine	8.36547e+06	448254	1.65254e+07	1.03336e+06	1.71591e+07	1.52876e+06	1.15287e+07	627982	1.01978e+07	767392	8.7798e+06	1.04861e+06	3.97391e+06	382232	1.07465e+07	1.3424e+06	7.59831e+06	520904	5.40965e+06	834915	9.11623e+06	778822	3.31248e+06	141081	8.19494e+06	1.24393e+06	2.34909e+06	298350	8.94966e+06	637138	5.30816e+06	1.33748e+06
84	Tryptophan	3.25252e+06	226377	7.3696e+06	1.27253e+06	5.39765e+06	947771	6.78175e+06	1.02859e+06	2.74826e+06	1.20075e+06	5.46637e+06	1.43619e+06	2.48158e+06	932920	3.97594e+06	617417	3.07421e+06	3.86318e+06	4.9666e+06	3.03247e+06	4.94285e+06	4.25192e+06	2.52947e+06	342801	3.20625e+06	556850	2.55059e+06	279032	5.20537e+06	179740	4.98704e+06	2.43652e+06
85	M000000_A126003-101_MST_1247.8_EIQTMS_	7.24765e+09	1.51328e+09	1.18679e+10	9.92934e+08	9.72422e+09	2.57927e+09	8.05959e+09	2.21784e+09	4.98988e+09	6.05303e+08	1.08305e+10	1.66806e+09	5.88186e+09	8.77895e+08	2.19736e+10	1.94323e+09	4.27243e+09	9.65031e+08	6.49266e+09	9.6906e+08	7.36818e+09	9.26679e+08	3.68024e+09	2.29913e+08	5.66486e+09	8.17882e+08	2.70241e+09	4.72254e+08	1.59012e+10	1.59891e+09	8.38269e+09	1.90681e+09
86	M000019_A146001-101_METB_1447.4_EIMOR_	2.44502e+07	1.56269e+06	1.33854e+07	3.52579e+06	2.5409e+07	4.18177e+06	1.13801e+07	1.83902e+06	1.84116e+07	2.70387e+06	1.03068e+07	1.12573e+06	6.11895e+06	902655	7.13194e+06	1.12164e+06	1.48635e+07	3.42367e+06	8.99383e+06	1.56822e+06	1.1876e+07	5.03168e+06	6.4038e+06	802567	1.94401e+07	3.6452e+06	1.43193e+07	882804	1.5462e+07	4.22235e+06	1.00279e+07	2.81579e+06
87	M000000_A148006-101_MST_1480.5_EITTMS_	4.45117e+09	4.58459e+08	7.50933e+09	7.92781e+08	3.83589e+09	3.75133e+08	2.34705e+09	4.17599e+08	2.4284e+09	3.41372e+08	8.83911e+09	1.14379e+09	1.72253e+09	2.71716e+08	4.64378e+09	7.10388e+08	2.12704e+09	2.33177e+08	1.89083e+09	1.33177e+08	2.54188e+09	5.88739e+08	9.79208e+08	1.49773e+08	2.42715e+09	3.26084e+08	1.48699e+09	1.80822e+08	5.24823e+09	9.33854e+08	3.18402e+09	3.43719e+08
88	M000000_A148002-101_MST_1478.4_EIQTMS_	6.14413e+08	9.31191e+07	7.22936e+08	1.32628e+08	5.42763e+08	5.80976e+07	4.3154e+08	1.19516e+08	5.23192e+08	7.17971e+07	6.37398e+08	1.03072e+08	2.48737e+08	1.80278e+07	4.16386e+08	6.1079e+07	5.81063e+08	1.08478e+08	3.44324e+08	3.82168e+07	5.59932e+08	8.38141e+07	2.36158e+08	2.76794e+07	5.68364e+08	6.44088e+07	2.97232e+08	3.16663e+07	6.52201e+08	1.05454e+08	5.0722e+08	6.5091e+07
89	M000000_A159003-101_MST_1585.2_EITTMS_	2.15129e+09	9.4644e+07	3.91236e+09	3.81415e+08	2.52804e+09	9.94715e+07	2.24256e+09	3.86051e+08	1.62385e+09	1.5204e+08	1.92134e+09	2.94445e+08	8.49655e+08	1.01924e+08	2.28491e+09	7.70081e+07	1.78121e+09	1.40503e+08	1.49788e+09	1.1564e+08	2.15625e+09	2.29655e+08	8.26973e+08	4.81325e+07	1.51532e+09	1.74164e+08	1.02901e+09	4.16421e+07	3.44218e+09	5.15987e+08	2.07292e+09	1.54694e+08
90	M000000_A177004-101_MST_1770.9_EITTMS_	9.93044e+09	4.64445e+08	4.6418e+10	6.93771e+09	1.73555e+10	7.29627e+08	1.53026e+10	1.45984e+09	7.00179e+09	5.0098e+08	1.04229e+10	1.5926e+09	4.40093e+09	2.46461e+08	7.18999e+09	4.41582e+08	7.17928e+09	1.17688e+09	7.79222e+09	4.03775e+08	7.78202e+09	3.62888e+08	3.49198e+09	7.10504e+07	7.06354e+09	8.10183e+08	4.28953e+09	3.18399e+08	8.61668e+09	7.68694e+08	6.48322e+09	3.58709e+08
91	M000000_A206002-101_MST_2066.3_EITTMS_	5.55995e+10	3.62783e+09	1.77728e+11	1.82455e+10	9.52189e+10	8.08034e+09	6.77395e+10	4.85209e+09	3.5765e+10	1.54758e+09	4.91801e+10	2.25176e+09	1.31168e+10	1.03689e+09	3.86922e+10	2.45595e+09	3.79749e+10	2.24414e+09	1.99554e+10	1.14246e+09	2.60435e+10	1.85169e+09	1.13906e+10	5.23487e+08	3.36868e+10	2.15808e+09	9.72105e+09	4.7611e+08	3.87049e+10	1.269e+09	2.05439e+10	6.49762e+08
92	M000000_A211001-101_MST_2105.7_EITTMS_	9.33419e+09	2.31792e+08	1.20521e+10	5.93785e+08	1.09277e+10	4.90888e+08	8.70805e+09	4.37795e+08	8.0034e+09	2.59279e+08	1.16217e+10	5.59691e+08	4.68352e+09	2.73902e+08	1.08219e+10	3.48386e+08	8.26642e+09	4.03287e+08	7.49317e+09	3.79291e+08	8.83333e+09	4.02518e+08	3.60053e+09	2.01849e+08	8.24629e+09	2.22488e+08	4.15706e+09	2.5921e+08	1.22919e+10	6.1793e+08	7.88664e+09	1.79182e+08
93	M000000_A304001-101_MST_3035.3_EITTMS_	2.57192e+07	5.94081e+06	1.00343e+12	4.35483e+10	1.96837e+11	2.56317e+10	1.40651e+11	3.20078e+10	2.60346e+07	6.18475e+06	5.22516e+06	3.03519e+06	6.68601e+06	2.20136e+06	2.58325e+07	6.15655e+06	1.83915e+07	4.09302e+06	1.15036e+07	3.18359e+06	2.78192e+07	4.29002e+06	9.0985e+06	1.51853e+06	1.65557e+07	2.53205e+06	6.3349e+06	1.50315e+06	1.92219e+07	2.85651e+06	1.78281e+07	4.78528e+06
94	M000000_A241003-101_MST_2409.3_EIQTMS_	8.52225e+07	9.70841e+06	2.73965e+08	3.92554e+07	1.44278e+08	1.57019e+07	9.52311e+07	3.93574e+06	4.57021e+07	3.12575e+06	2.18288e+08	2.45009e+07	5.06019e+07	5.15311e+06	7.94008e+07	1.10653e+07	4.74523e+07	3.10383e+06	6.47316e+07	7.03931e+06	4.32042e+07	6.61609e+06	2.29256e+07	1.12033e+06	5.10562e+07	4.09921e+06	4.10484e+07	3.26277e+06	6.94154e+07	4.41442e+06	4.77705e+07	5.1211e+06
95	M000000_A242001-101_MST_2419.3_EITTMS_	2.04545e+08	5.22994e+07	1.98774e+08	5.87596e+07	2.24713e+08	6.3826e+07	1.70743e+08	7.09826e+07	6.9409e+07	9.29967e+06	1.01507e+08	1.38911e+07	4.61655e+07	7.44508e+06	9.31368e+07	5.44136e+06	1.36416e+08	5.35239e+07	1.23333e+08	5.81972e+07	5.26214e+07	6.33813e+07	5.42375e+07	2.75645e+07	1.1087e+08	3.20334e+07	3.75442e+07	1.42669e+07	1.85721e+08	3.09643e+07	9.92848e+07	2.01267e+07
96	M000000_A231002-101_MST_2301.7_EIGTMS_	9.84612e+08	3.46009e+07	1.03371e+09	4.5357e+07	9.12057e+08	4.02883e+07	7.36139e+08	5.45647e+07	8.93919e+08	3.73406e+07	9.14185e+08	2.96754e+07	4.27522e+08	3.47885e+07	8.33054e+08	4.3982e+07	7.66358e+08	4.80869e+07	9.66942e+08	1.04294e+08	7.24827e+08	4.01098e+07	3.28109e+08	2.75672e+07	9.00485e+08	1.89601e+07	5.92112e+08	6.64025e+07	1.13448e+09	3.72894e+07	7.80387e+08	2.89639e+07
97	M000000_A308003-101_MST_3075.4_EITTMS_	7.83033e+08	7.28508e+07	6.43226e+08	1.64774e+08	1.1577e+09	1.659e+08	1.17816e+09	1.54223e+08	4.30799e+08	5.35843e+07	1.46787e+09	1.3145e+08	5.46945e+08	7.17941e+07	1.04869e+09	9.15015e+07	7.14035e+08	1.68634e+08	6.95036e+08	7.72273e+07	7.71317e+08	1.27148e+08	4.87941e+08	5.69542e+07	7.60719e+08	8.06176e+07	4.4536e+08	5.63074e+07	1.58851e+09	5.94009e+07	8.66223e+08	9.50245e+07
98	M000000_A308003-101_MST_3075.4_EITTMS_	3.32853e+07	1.74381e+07	3.69952e+06	855386	2.26412e+07	6.85884e+06	1.34881e+07	5.61855e+06	1.26953e+07	2.59742e+06	8.70932e+07	3.06385e+07	4.44731e+06	1.96517e+07	4.53286e+07	6.67309e+06	1.13127e+07	9.8182e+06	70207.6	186550	8.68419e+06	2.3302e+06	355864	97000	2.82953e+07	7.04772e+06	78234.4	73996.5	1.69453e+07	3.77319e+06	6.164e+06	1.03767e+07
99	M000000_A308003-101_MST_3075.4_EITTMS_	1.65205e+07	2.05436e+07	2.11529e+07	6.7856e+06	4.24744e+07	1.29972e+07	8.28777e+06	7.39559e+06	1.16174e+07	6.14843e+06	1.81686e+07	3.0278e+06	5.65871e+06	4.20394e+06	1.14886e+07	9.06791e+06	1.13804e+07	4.28526e+06	1.08979e+07	1.17536e+06	1.3784e+07	3.10539e+06	1.02056e+07	3.20312e+06	8.17917e+06	5.16727e+06	7.11397e+06	3.27816e+06	1.47877e+07	1.28535e+07	8.38095e+06	5.27507e+06
100	M000000_A308003-101_MST_3075.4_EITTMS_	1.9406e+09	4.00669e+08	7.14743e+07	1.16509e+07	1.37397e+09	1.89797e+08	8.35179e+08	1.82269e+08	1.07768e+09	1.3766e+08	1.80863e+06	529517	4.98926e+08	1.18547e+08	1.09517e+09	1.43425e+08	8.23203e+08	2.84925e+08	89336.4	36974.2	1.14856e+09	1.1817e+08	2.62831e+08	3.48159e+07	1.09458e+09	2.25065e+08	192126	45060.9	1.50056e+09	1.67883e+08	7.26892e+08	7.57199e+07
101	M000000_A231002-101_MST_2301.7_EIGTMS_	1.90514e+08	3.51204e+07	6.64172e+08	6.00409e+07	6.38592e+08	5.75462e+07	5.17821e+08	5.27319e+07	1.44066e+08	1.77379e+07	2.60757e+08	1.94516e+07	1.05443e+08	1.49782e+07	2.13481e+08	2.71158e+07	2.31909e+08	4.75868e+07	9.61563e+07	1.96782e+07	1.40117e+08	2.23068e+07	8.37504e+07	7.35035e+06	1.71045e+08	1.11166e+07	5.99566e+07	5.66864e+06	1.2412e+08	8.86592e+06	1.65515e+08	1.49543e+07
102	M000000_A313001-101_MST_3139.4_EIQTMS_	3.1028e+09	7.9711e+08	9.89806e+09	1.08931e+09	7.68422e+09	1.2451e+09	5.48979e+09	5.63031e+08	1.75249e+09	1.8123e+08	6.31113e+09	6.50999e+08	1.17346e+09	1.79917e+08	3.08191e+09	1.97253e+08	1.77988e+09	1.75415e+08	2.86737e+09	3.27284e+08	2.06292e+09	1.95399e+08	7.10538e+08	6.20451e+07	1.84706e+09	2.38586e+08	2.28712e+09	1.89837e+08	2.87536e+09	2.66776e+08	1.97635e+09	1.46593e+08
103	M000000_A324001-101_MST_3254.4_EIQTMS_	2.92266e+08	2.16152e+07	2.9937e+09	2.23802e+08	1.04084e+09	5.47539e+07	5.40059e+08	1.17551e+08	2.31562e+08	1.5166e+07	3.91096e+08	3.92989e+07	1.08869e+08	1.62056e+07	3.13977e+08	1.54754e+07	2.27389e+08	2.82174e+07	1.70429e+08	2.68607e+07	1.95914e+08	3.37198e+07	9.93736e+07	8.11894e+06	3.03685e+08	7.12952e+07	3.85318e+07	9.62227e+06	2.0459e+08	4.21758e+06	1.22657e+08	1.29204e+07
104	Unknown1	1.09727e+08	2.46731e+07	1.31446e+09	1.56396e+08	7.96547e+08	1.5291e+08	3.92578e+08	1.78886e+08	1.10037e+08	2.31252e+07	2.40346e+08	1.06731e+08	7.45176e+07	9.38067e+06	3.60584e+08	8.40278e+07	7.29783e+07	4.61384e+07	1.27739e+08	1.86303e+07	3.8494e+08	1.37984e+08	1.07599e+08	1.86853e+07	9.4021e+07	1.75024e+07	6.60123e+07	5.08536e+07	3.23501e+08	2.54389e+07	1.98994e+08	3.89391e+07
105	Unknown2	1.9593e+08	8.38298e+07	2.08453e+08	8.46398e+08	2.24639e+08	4.37792e+08	3.66196e+08	6.10849e+07	1.75002e+08	1.00954e+09	8.40005e+07	1.58762e+09	8.66567e+07	1.55438e+08	1.65858e+08	8.44972e+07	1.5164e+08	2.98341e+07	2.82367e+08	1.10996e+09	2.29089e+09	2.27535e+09	1.07399e+08	2.05746e+08	8.5325e+07	2.67407e+07	2.03531e+07	3.69233e+08	3.35706e+08	7.03067e+07	1.63142e+08	5.08219e+07
106	Unknown3	8.82862e+09	1.42118e+09	1.61132e+10	1.66002e+09	1.37727e+10	1.18829e+09	8.73766e+09	1.06416e+09	8.68875e+09	1.67038e+09	1.33298e+10	1.76878e+09	3.41151e+09	7.464e+08	9.86166e+09	1.465e+09	8.38565e+09	8.73228e+08	7.9009e+09	9.51054e+08	1.17956e+10	2.40359e+09	4.89757e+09	8.09724e+08	9.54602e+09	9.26003e+08	4.45801e+09	2.15015e+09	1.3622e+10	7.53397e+08	9.93875e+09	1.52941e+09
107	Unknown4	1.08426e+07	3.18146e+06	4.62054e+07	1.36591e+07	1.19778e+08	2.19839e+07	8.63055e+07	2.16736e+07	8.38252e+06	1.28741e+06	2.86536e+07	8.25062e+06	3.66485e+06	465611	2.65617e+07	6.12583e+06	1.1901e+07	1.01636e+06	1.9427e+10	3.74684e+09	8.46878e+08	2.72508e+08	5.88772e+08	3.0895e+08	6.61858e+06	838439	8.71254e+09	1.61237e+09	9.83088e+08	3.03173e+08	1.39926e+09	5.54584e+08
108	Unknown5	4.58784e+09	4.84511e+08	6.80357e+09	1.09751e+09	6.51827e+09	6.89301e+08	4.2808e+09	4.11301e+08	3.75448e+09	6.26715e+08	4.78854e+09	9.55437e+08	1.76607e+09	1.75176e+08	4.71561e+09	7.85372e+08	3.74978e+09	2.51431e+08	4.30515e+09	4.5139e+08	6.36191e+09	1.1592e+09	2.31927e+09	2.04507e+08	3.71507e+09	4.04208e+08	1.72922e+09	8.32784e+08	7.02602e+09	2.15255e+08	4.13437e+09	3.12524e+08
109	Unknown6	1.84112e+08	1.74702e+07	2.42203e+08	2.36256e+07	2.19041e+08	2.41033e+07	1.08982e+08	3.40109e+07	1.16346e+08	1.41126e+07	1.64435e+08	1.82681e+07	6.34084e+07	1.27057e+07	2.41115e+08	5.901e+07	1.27075e+08	2.23903e+07	1.53269e+08	2.79254e+07	1.87546e+08	2.72508e+07	6.87198e+07	2.07569e+07	1.12708e+08	1.97887e+07	5.23465e+07	7.46535e+07	2.54418e+08	2.20043e+07	1.34126e+08	2.06089e+07
110	Unknown7	78995.2	1.30343e+06	69131	1.06209e+07	400858	1.11362e+06	358109	1.04995e+06	602896	3.28424e+06	814783	1.29386e+06	1.30066e+06	782608	871456	813611	1.93463e+06	1.83016e+06	3.48103e+06	673579	2.49932e+06	711740	929589	1.49334e+06	720555	1.12247e+06	2.62865e+06	1.77458e+06	1.00495e+06	2.06296e+06	2.24233e+06	1.64794e+06
111	Unknown8	1.36035e+09	1.78817e+08	1.71766e+09	3.41972e+08	1.27785e+09	1.76045e+08	7.70993e+08	1.90305e+08	5.80123e+08	1.07868e+08	1.04417e+09	2.41637e+08	3.33935e+08	5.93926e+07	1.12717e+09	1.11477e+08	8.91948e+08	1.25543e+08	1.18944e+09	1.53569e+08	2.04013e+09	2.64803e+08	8.53164e+08	1.13765e+08	1.0928e+09	1.25576e+08	6.01666e+08	1.92695e+08	2.5597e+09	2.15557e+08	1.28274e+09	1.86485e+08
112	Unknown9	5.31029e+08	4.22119e+07	7.20194e+08	2.33984e+08	8.71783e+08	1.12721e+08	5.22211e+08	6.28766e+07	4.32058e+08	6.22044e+07	5.77839e+08	5.79876e+07	2.59022e+08	2.31186e+07	6.29672e+08	4.75153e+07	4.32809e+08	2.5159e+07	4.06933e+08	3.82177e+07	6.16168e+08	3.97706e+07	3.12632e+08	3.72451e+07	4.81541e+08	5.9851e+07	2.63827e+08	6.47931e+07	7.43844e+08	6.65222e+07	4.34979e+08	4.13544e+07
113	Unknown10	2.21994e+08	2.66256e+07	3.22987e+08	2.7888e+07	2.46065e+08	2.38575e+07	1.43662e+08	2.8908e+07	9.15575e+07	1.65688e+07	1.60872e+08	3.97223e+07	4.57021e+07	7.32036e+06	1.83697e+08	1.70899e+07	1.62364e+08	2.69716e+07	2.12238e+08	1.59173e+07	3.45826e+08	3.45307e+07	1.11744e+08	2.13846e+07	1.90454e+08	1.77158e+07	1.00342e+08	2.61102e+07	4.16503e+08	3.6714e+07	2.41293e+08	2.84922e+07
114	Unknown11	2.24832e+07	3.26964e+06	1.91627e+07	1.62675e+06	2.17218e+07	2.5585e+06	2.03136e+07	2.33228e+06	2.09162e+07	3.09935e+06	1.34114e+07	1.70874e+06	5.68339e+06	607597	2.1106e+07	1.44202e+06	2.08311e+07	2.20201e+06	2.0881e+07	1.23306e+06	2.05394e+07	3.1164e+06	9.69725e+06	1.44057e+06	2.19635e+07	4.17949e+06	9.30708e+06	902623	3.68284e+07	4.34565e+06	1.94217e+07	2.89526e+06
115	Unknown12	1.91837e+08	4.03415e+07	6.83561e+08	2.92059e+08	3.5189e+08	4.99435e+07	2.96703e+08	6.39511e+07	1.22421e+08	3.23608e+07	4.93998e+08	9.97737e+07	4.57087e+07	2.60376e+07	1.9271e+08	3.50332e+07	2.56812e+08	6.20614e+07	3.12411e+08	8.00927e+07	4.27651e+08	8.83086e+07	1.57783e+08	2.70496e+07	3.26048e+08	9.41128e+07	1.60238e+08	3.32342e+07	5.59991e+08	9.05337e+07	1.75668e+08	6.97634e+07
116	Unknown13	1.35017e+08	1.64279e+07	1.13151e+08	9.77257e+06	8.54637e+07	1.90201e+07	5.25602e+07	1.2282e+07	8.17328e+07	1.59152e+07	1.29181e+08	4.53225e+07	4.55244e+07	1.2361e+07	1.05418e+08	2.0584e+07	5.53786e+07	9.704e+06	7.72523e+07	8.05732e+06	7.89512e+07	1.21678e+07	3.33627e+07	2.43356e+06	8.63718e+07	1.1772e+07	4.0852e+07	6.64579e+06	1.78537e+08	1.22831e+07	8.6645e+07	1.01461e+07
117	Unknown14	209783	96251.2	9.73872e+06	5.62257e+06	0	4.75307	94.6707	82263.5	147899	1.13127e+06	91242.5	189983	20961.4	27794.1	42766.1	23024	72853.4	51228.4	309014	137394	254084	96908.1	74769.7	28135.1	131974	157578	154766	55429.1	127558	107483	96687.4	25867.7
118	Unknown15	1.26117e+08	9.44569e+06	8.09307e+07	9.79383e+06	8.68445e+07	1.13369e+07	6.14598e+07	6.47848e+06	7.50401e+07	8.46655e+06	1.33516e+08	2.16847e+07	3.01928e+07	2.77599e+06	1.20389e+08	1.71039e+07	1.0619e+08	3.19401e+08	8.02916e+07	1.41156e+07	1.2258e+08	1.24166e+07	5.77067e+07	5.19432e+06	8.57467e+07	1.14615e+07	4.60205e+07	5.5319e+06	1.79696e+08	1.72491e+07	1.22555e+08	1.68339e+07
119	Unknown16	232299	146303	54845.4	120039	19634.2	16402.5	5335.4	205609	103543	51615.2	219445	134566	63109	149008	17304.4	78098.7	98856	149789	6567.17	4273.96	28828.3	421358	121381	176133	225071	306186	29960.2	36430.9	31372.3	243104	91168.5	273913
120	Unknown17	4.28445e+06	727528	6.30816e+06	535774	5.65232e+06	843527	3.78935e+06	412332	3.30575e+06	208667	3.93419e+06	1.39091e+06	1.77077e+06	303770	3.93502e+06	428279	2.52681e+06	417145	3.79948e+06	509977	4.42487e+06	753580	1.13625e+06	115475	4.28355e+06	748085	1.66032e+06	273705	6.00771e+06	262340	3.4025e+06	647616
121	Unknown18	2.35715e+08	7.38132e+07	5.61484e+08	6.88702e+07	3.91968e+08	9.33683e+07	2.71131e+08	1.96557e+08	1.37752e+08	3.23636e+07	4.28467e+08	3.85094e+07	9.12433e+07	1.20458e+08	2.71236e+08	1.32091e+08	1.80025e+08	4.61875e+07	1.44749e+08	2.06427e+07	1.49763e+08	1.9703e+07	3.54689e+07	1.42665e+08	2.30924e+08	3.29591e+07	1.16879e+08	2.02487e+07	2.9398e+08	4.88183e+07	1.72914e+08	4.39529e+07
122	Unknown19	2.759e+09	9.02776e+08	3.55564e+09	2.25982e+08	6.66224e+09	7.89368e+08	4.13262e+09	5.44913e+08	6.811e+09	1.15728e+09	8.5175e+09	4.5738e+09	2.74123e+09	1.70449e+08	1.08297e+10	8.68733e+08	2.55969e+09	1.51968e+09	2.30966e+09	1.93032e+08	2.71609e+09	3.12988e+08	9.98937e+08	1.57491e+08	2.90944e+09	7.04684e+08	8.37235e+08	1.44211e+08	3.20524e+09	3.00945e+08	1.96517e+09	3.93652e+08
123	Unknown20	5.18229e+07	3.12692e+07	3.91088e+07	1.87761e+07	5.79681e+08	6.24517e+08	1.96893e+08	6.73703e+08	2.35648e+08	1.11487e+08	3.20153e+08	4.60609e+08	9.26923e+07	1.27942e+08	6.19377e+08	2.71822e+08	1.14163e+08	1.44422e+08	3.19638e+07	2.48678e+07	2.20103e+08	2.98565e+08	8.0026e+06	7.51964e+06	5.44076e+07	2.05195e+07	1.07789e+07	6.74982e+06	1.26939e+07	9.85037e+06	3.40464e+07	5.16174e+08
124	Unknown21	2.50902e+08	2.11689e+07	2.80677e+08	2.93128e+07	2.15736e+08	3.51654e+07	2.08967e+08	2.08723e+07	1.51578e+08	6.56734e+06	1.97285e+08	3.46614e+07	8.87213e+07	1.19017e+07	2.93688e+08	1.52521e+07	1.76209e+08	3.9553e+07	2.7779e+08	2.72503e+07	2.43213e+08	2.79161e+07	1.31535e+08	1.52529e+07	1.87818e+08	1.14257e+07	1.30351e+08	1.23876e+07	3.82368e+08	3.24196e+07	3.12875e+08	2.57316e+07
125	Unknown22	1.32261e+09	1.22644e+08	7.30721e+08	9.81578e+07	1.03795e+09	1.44716e+08	9.04125e+08	1.57783e+08	7.84206e+08	6.68328e+07	1.59117e+09	1.27943e+08	4.74624e+08	6.77394e+07	1.66588e+09	1.42e+08	1.0356e+09	9.16936e+07	1.00377e+09	1.79335e+08	1.48565e+09	1.19533e+08	7.57732e+08	9.96289e+07	9.90521e+08	1.01406e+08	5.01475e+08	9.22085e+07	2.06225e+09	9.26884e+07	1.35744e+09	1.36001e+08
126	Unknown23	6.21306e+08	1.24731e+08	3.56989e+08	8.30948e+07	4.66826e+08	1.70219e+08	4.65119e+08	1.95691e+08	3.44584e+08	6.02998e+07	3.6338e+08	1.1934e+08	2.20477e+08	7.71004e+07	1.0245e+09	1.37482e+08	3.43823e+08	6.84278e+07	2.68669e+08	4.8779e+07	7.22777e+08	1.51303e+08	4.00123e+08	8.43399e+07	3.88607e+08	1.38758e+08	2.17747e+08	5.56769e+07	8.52094e+08	9.90687e+07	5.84766e+08	1.06609e+08
127	Unknown24	2.19781e+09	2.82342e+08	3.74242e+09	5.80611e+08	3.48004e+09	4.65944e+08	2.24632e+09	4.8413e+08	1.32284e+09	1.52315e+08	3.12255e+09	3.73789e+08	9.12585e+08	7.72942e+07	3.07996e+09	1.97559e+08	1.34352e+09	2.74791e+08	1.29974e+09	1.67222e+08	1.83573e+09	1.96092e+08	1.03102e+09	1.51481e+08	1.32929e+09	1.6173e+08	8.09177e+08	1.22017e+08	3.11028e+09	2.68557e+08	2.55689e+09	2.59121e+08
128	Unknown25	2.95148e+07	2.59851e+06	4.40718e+07	4.87694e+06	3.24475e+07	1.50098e+06	2.87492e+07	3.99738e+06	1.83466e+07	2.31338e+06	3.89344e+07	2.52164e+06	1.07438e+07	800726	3.5506e+07	5.40077e+06	2.1178e+07	847478	1.90625e+07	1.54521e+06	2.52847e+07	3.8169e+06	1.39013e+07	1.45133e+06	1.60116e+07	2.37771e+06	9.96934e+06	1.22466e+06	4.19874e+07	6.63123e+06	2.43843e+07	2.64591e+06
129	Unknown26	6.11417e+07	5.64729e+06	8.46695e+07	6.51651e+06	4.7848e+07	4.98328e+06	5.45695e+07	1.11931e+07	2.68747e+07	3.31973e+06	5.93256e+07	7.76128e+06	2.29644e+07	1.27522e+06	7.06085e+07	6.07254e+06	4.31471e+07	5.54336e+06	4.1654e+07	5.14945e+06	6.34075e+07	9.42054e+06	3.86801e+07	2.13128e+06	3.43664e+07	5.25119e+06	1.9546e+07	1.50824e+06	1.02383e+08	1.64774e+07	6.24318e+07	4.58786e+06
130	Unknown27	2.88241e+09	4.97428e+08	6.3571e+09	7.56886e+08	4.00522e+09	3.15048e+08	3.49788e+09	5.67147e+08	2.04795e+09	2.79196e+08	6.39064e+09	4.93219e+08	1.23054e+09	1.46857e+08	5.57542e+09	1.07304e+09	2.27792e+09	3.1828e+08	1.69901e+09	3.59258e+08	4.1739e+09	7.53565e+08	6.60256e+08	1.53541e+08	2.32087e+09	3.46548e+08	8.11563e+08	1.66044e+08	5.32842e+09	9.55341e+08	3.03374e+09	2.92618e+08
131	Unknown28	1.32823e+09	1.86045e+08	7.72252e+08	9.21549e+07	6.57191e+08	7.83118e+07	1.07876e+09	4.68062e+08	6.33072e+08	1.07821e+08	1.31375e+09	1.92611e+08	7.88208e+08	1.4344e+08	2.61441e+09	3.7322e+08	6.88269e+08	9.4982e+07	1.06548e+09	2.07247e+08	9.80027e+08	4.00323e+08	5.82312e+08	1.18133e+08	7.17118e+08	1.04809e+08	4.86806e+08	4.70613e+07	2.29402e+09	4.47127e+08	1.78888e+09	2.54013e+08
132	Unknown29	1.03526e+09	2.77881e+08	1.29516e+09	9.56793e+07	1.59405e+09	2.62335e+08	1.39709e+09	2.85786e+08	9.83439e+08	1.31433e+08	1.83229e+09	3.71668e+08	4.44454e+08	5.19739e+07	1.243e+09	1.83163e+08	9.50007e+08	6.89066e+07	7.74168e+08	7.39864e+07	9.13539e+08	5.37086e+08	4.32155e+08	5.37642e+07	1.1309e+09	2.20234e+08	3.7753e+08	9.05405e+07	1.77577e+09	4.75158e+08	9.68174e+08	1.72261e+08
133	Unknown30	1.9394e+09	1.7188e+08	1.70048e+09	1.34328e+08	1.56957e+09	9.46665e+07	1.59627e+09	2.75268e+08	1.27242e+09	1.12167e+08	2.08095e+09	2.19013e+08	8.69498e+08	6.30173e+07	1.94853e+09	2.47458e+08	1.62975e+09	1.0729e+08	1.0843e+09	6.5906e+07	2.08867e+09	2.15907e+08	1.09767e+09	3.80327e+07	1.08622e+09	1.4463e+08	8.00731e+08	4.3451e+07	2.5709e+09	3.74018e+08	1.69671e+09	1.79578e+08
134	Unknown31	9.93968e+09	9.67229e+08	1.12201e+10	1.2839e+09	9.38584e+09	4.83887e+08	8.63465e+09	1.6083e+09	6.31302e+09	7.22112e+08	1.07009e+10	1.33665e+09	4.02095e+09	2.58961e+08	1.06399e+10	1.52626e+09	8.02608e+09	6.03941e+08	5.62658e+09	5.39588e+08	1.05881e+10	1.57405e+09	5.32376e+09	3.55051e+08	5.678e+09	7.78309e+08	3.91732e+09	3.18914e+08	1.43076e+10	2.23278e+09	9.31642e+09	1.07179e+09
135	Unknown32	1.95906e+08	1.12869e+07	2.13438e+08	2.16257e+07	3.01218e+08	2.32472e+07	2.08682e+08	1.70466e+07	1.92421e+08	2.46307e+07	3.33113e+08	2.43247e+07	1.22532e+08	1.1573e+07	3.08053e+08	2.17312e+07	1.69049e+08	2.01744e+07	1.14228e+08	4.60585e+06	1.70323e+08	1.62755e+07	8.13811e+07	7.17326e+06	1.21294e+08	1.89766e+07	8.96436e+07	5.56176e+06	2.47555e+08	4.33411e+07	1.99848e+08	3.19434e+07
136	Unknown33	1.73044e+10	1.2099e+09	2.59611e+10	3.02347e+09	1.73072e+10	1.47034e+09	1.19701e+10	1.74736e+09	1.23686e+10	1.20717e+09	1.84269e+10	2.3371e+09	5.14444e+09	5.75905e+08	1.28396e+10	2.54191e+09	1.00472e+10	1.01543e+09	8.96597e+09	1.00801e+09	1.08053e+10	1.50123e+09	4.11997e+09	4.66717e+08	1.27218e+10	1.23792e+09	6.85713e+09	4.7909e+08	2.57792e+10	3.08851e+09	1.27791e+10	8.50193e+08
137	Unknown34	6.45475e+11	1.31598e+10	7.27673e+11	2.238e+10	6.8794e+11	1.95196e+10	5.80658e+11	2.21319e+10	5.36519e+11	9.41161e+09	8.20429e+11	7.85683e+09	4.27188e+11	1.27432e+10	7.76402e+11	1.92874e+10	5.69755e+11	2.76878e+10	5.58038e+11	2.63947e+10	6.68348e+11	2.65736e+10	3.78702e+11	1.13566e+10	6.50601e+11	1.89772e+10	4.29808e+11	1.26273e+10	8.84233e+11	2.06287e+10	6.42899e+11	2.29985e+10
138	Unknown35	1.44419e+09	8.38476e+07	3.58491e+09	4.37301e+08	2.41144e+09	2.32863e+08	1.58457e+09	2.06708e+08	8.41967e+08	1.49221e+08	2.03462e+09	8.50922e+08	4.78962e+08	8.06696e+07	9.07638e+08	1.83148e+08	1.13733e+09	2.88285e+08	9.09989e+08	8.12888e+07	1.05982e+09	3.06893e+08	3.71464e+08	5.662e+07	9.53491e+08	2.36957e+08	4.29828e+08	9.81015e+07	1.56958e+09	4.6683e+08	1.05195e+09	1.4076e+08
139	Unknown36	6.94261e+08	7.73404e+07	5.79329e+08	7.2788e+07	8.35173e+08	5.23187e+07	5.46212e+08	1.59327e+08	7.82489e+08	6.60797e+07	1.30931e+09	2.30284e+08	3.57662e+08	6.23793e+07	1.31986e+09	1.18781e+08	5.98749e+08	5.54846e+07	3.1599e+08	1.88682e+07	7.64754e+08	1.00293e+08	1.99501e+08	1.56957e+07	3.73534e+08	4.78425e+07	2.01429e+08	1.91159e+07	7.13832e+08	2.1904e+08	5.60761e+08	1.05086e+08
140	Unknown37	1.53543e+10	2.02357e+09	4.36211e+10	3.63135e+09	1.77647e+10	2.42281e+09	1.25768e+10	2.20421e+09	1.09783e+10	1.16299e+09	1.24363e+10	3.18292e+09	2.6139e+09	4.80236e+08	5.99015e+09	1.61233e+09	8.9906e+09	2.14565e+09	8.1123e+09	1.24863e+09	1.03244e+10	1.67273e+09	3.19184e+09	3.99508e+08	1.11823e+10	1.50505e+09	4.05728e+09	4.95826e+08	1.59837e+10	2.2948e+09	9.15554e+09	1.09358e+09
141	Unknown38	1.567e+10	9.00677e+08	1.43452e+10	1.32759e+09	1.26443e+10	2.73216e+08	1.10631e+10	1.50639e+09	1.3786e+10	7.29582e+08	2.84432e+10	3.00566e+09	1.02166e+10	7.78333e+08	2.19868e+10	9.32623e+08	1.23637e+10	9.91122e+08	1.02077e+10	4.94329e+08	1.72384e+10	1.0686e+09	6.63407e+09	2.19539e+08	1.10319e+10	1.2322e+09	8.90653e+09	4.72644e+08	2.63825e+10	3.8781e+09	1.52989e+10	1.46228e+09
142	Unknown39	1.14574e+10	1.6509e+09	1.58592e+10	6.34075e+09	1.34268e+10	1.25818e+09	8.52772e+09	2.59361e+09	2.88939e+09	5.45259e+08	1.12294e+10	2.86787e+09	5.98533e+08	1.61578e+08	1.61743e+10	3.5669e+09	6.15564e+09	1.96331e+09	4.28645e+09	3.4752e+09	2.04881e+10	2.74314e+09	1.05977e+09	1.28728e+09	3.09137e+09	2.20305e+09	1.32253e+09	3.60397e+08	3.25824e+10	6.113e+09	6.12968e+09	2.85231e+09
143	Unknown40	2.62038e+10	5.07093e+09	1.78324e+10	1.82819e+09	5.64034e+09	2.46447e+09	1.01794e+10	2.46147e+09	2.00878e+09	4.10033e+08	1.16649e+10	6.03285e+09	2.30911e+09	1.50937e+09	5.85324e+09	8.03162e+08	2.77707e+10	7.5378e+09	2.69095e+10	3.36448e+09	3.82007e+10	6.00906e+09	1.45143e+10	1.34836e+09	1.98934e+10	2.66555e+09	1.79286e+10	7.94764e+08	4.60752e+10	5.7525e+09	2.72488e+10	1.78581e+09
144	Unknown41	6.36864e+10	4.97624e+09	4.6776e+10	5.58719e+09	4.40706e+10	5.30708e+09	3.20493e+10	6.61196e+09	4.09424e+10	3.51585e+09	7.46542e+10	7.56304e+09	2.33831e+10	2.21224e+09	6.12625e+10	9.4292e+09	4.1203e+10	4.64231e+09	2.34106e+10	2.45208e+09	4.22754e+10	4.48767e+09	1.60335e+10	1.72662e+09	5.63199e+10	3.99641e+09	2.20095e+10	1.72174e+09	7.71943e+10	1.00875e+10	4.70512e+10	3.47176e+09
145	Unknown42	7.62769e+09	5.65007e+08	1.22305e+10	9.264e+08	9.16275e+09	8.57105e+08	7.0814e+09	9.75288e+08	5.34715e+09	5.92386e+08	8.93312e+09	1.11885e+09	3.4997e+09	4.93562e+08	5.93768e+09	7.51339e+08	7.13988e+09	1.36441e+09	4.54221e+09	4.05386e+08	6.06946e+09	4.86225e+08	2.97361e+09	2.61758e+08	7.86085e+09	4.80412e+08	3.3943e+09	2.16759e+08	7.14404e+09	7.41758e+08	5.07286e+09	3.52228e+08
146	Unknown43	2.64153e+11	4.92332e+09	2.86481e+11	6.55198e+09	2.57106e+11	7.73712e+09	2.05826e+11	6.74358e+09	2.02638e+11	4.91978e+09	2.17845e+11	1.06271e+10	1.12478e+11	6.06575e+09	2.37034e+11	4.931e+09	2.0536e+11	8.70237e+09	2.37825e+11	7.30088e+09	2.54353e+11	7.16552e+09	1.29142e+11	4.75951e+09	2.06434e+11	6.14924e+09	1.77912e+11	7.37216e+09	2.99363e+11	1.17845e+10	2.13363e+11	9.79296e+09
147	Unknown44	3.33497e+10	2.46449e+09	3.7098e+10	3.06057e+09	3.26182e+10	1.97006e+09	2.02425e+10	2.96226e+09	1.64652e+10	1.68426e+09	2.73488e+10	2.85569e+09	4.64855e+09	7.86213e+08	3.14973e+10	2.56982e+09	1.76333e+10	2.07835e+09	2.23409e+10	3.5228e+09	3.57352e+10	2.70129e+09	7.17687e+09	9.39114e+08	1.80298e+10	2.08803e+09	1.24878e+10	1.40992e+09	5.02888e+10	6.74435e+09	2.03587e+10	3.90831e+09
148	Unknown45	1.02745e+10	1.65768e+09	1.49488e+10	5.55387e+09	1.20363e+10	1.6579e+09	7.20362e+09	3.10984e+09	7.2725e+09	1.71909e+09	1.42239e+10	4.47499e+09	1.85037e+09	2.84167e+08	1.04127e+10	3.62647e+09	6.59206e+09	1.29844e+09	3.26819e+09	6.57655e+08	1.04189e+10	2.10825e+09	1.71096e+09	1.63434e+08	7.22075e+09	1.48797e+09	1.14152e+09	3.24912e+08	1.5276e+10	3.57499e+09	5.18285e+09	9.04671e+08
149	Unknown46	3.90563e+09	4.6241e+08	6.31155e+09	9.02908e+08	4.26568e+09	4.14518e+08	3.31656e+09	3.6174e+08	3.4115e+09	2.78471e+08	6.8898e+09	6.32878e+08	2.29689e+09	1.69784e+08	5.32419e+09	4.24592e+08	3.21911e+09	2.36194e+08	2.36963e+09	1.85086e+08	3.57429e+09	2.66085e+08	1.81746e+09	1.06463e+08	3.68673e+09	3.80307e+08	1.90777e+09	1.26275e+08	6.70327e+09	5.81759e+08	4.35843e+09	2.35578e+08
150	Unknown47	1.93386e+11	8.67044e+09	2.60276e+11	1.01103e+10	2.39681e+11	8.74339e+09	1.92821e+11	1.49274e+10	1.43607e+11	5.72645e+09	2.3339e+11	7.38234e+09	8.26932e+10	2.36577e+09	2.58377e+11	1.21688e+10	1.64887e+11	6.81434e+09	1.34543e+11	8.63991e+09	2.39919e+11	1.33917e+10	1.22862e+11	4.84198e+09	1.48012e+11	6.62915e+09	9.15112e+10	1.42767e+09	3.33375e+11	1.43243e+10	1.89491e+11	1.23651e+10
151	Unknown48	2.96466e+09	7.55849e+08	1.83333e+10	2.50928e+10	1.14602e+10	2.18663e+09	4.17691e+09	8.27258e+10	1.45971e+08	9.39309e+07	3.34233e+09	1.03166e+09	4.44505e+07	2.39685e+07	1.53767e+10	3.44531e+10	5.82336e+08	4.1302e+09	4.31126e+08	2.37508e+09	1.08734e+10	7.32173e+09	1.25159e+09	1.43944e+09	5.52412e+08	2.66891e+09	4.97846e+07	5.11697e+07	1.55601e+10	5.09439e+09	1.10653e+09	3.55792e+08
152	Unknown49	2.77943e+08	4.08161e+07	1.20633e+09	2.5348e+08	7.78307e+08	7.58217e+07	8.3876e+08	1.96428e+08	2.09347e+08	4.59735e+07	1.08299e+08	1.88529e+07	2.24394e+08	5.17417e+07	1.1021e+08	2.2714e+07	1.82963e+08	2.29279e+07	2.27479e+08	3.51499e+07	1.18385e+08	1.90835e+07	1.69737e+08	2.9034e+07	1.53047e+08	4.50705e+07	2.61494e+08	2.01932e+07	8.5697e+07	1.40023e+07	1.53656e+08	3.98868e+07
153	Unknown50	6.30931e+10	1.17819e+10	1.17269e+11	1.78496e+10	1.23702e+11	1.76675e+10	8.99188e+10	1.74778e+10	6.34435e+10	1.67122e+10	6.93434e+10	1.14776e+10	5.62665e+10	2.37787e+10	7.1541e+10	1.85709e+10	4.51605e+10	2.82083e+10	6.81972e+10	2.53243e+10	7.80472e+10	1.56728e+10	2.57984e+10	6.60787e+09	4.00555e+10	1.9353e+10	7.05002e+10	1.39748e+10	8.91543e+10	2.59726e+10	7.78498e+10	2.52283e+10
154	Unknown51	5.32453e+09	4.65041e+08	5.78232e+09	6.57186e+08	5.20039e+09	4.29791e+08	4.38624e+09	3.51791e+08	4.788e+09	1.90715e+08	3.663e+09	3.35159e+08	2.22898e+09	1.97567e+08	3.34167e+09	3.96196e+08	4.9426e+09	7.49487e+08	5.22771e+09	1.88597e+08	4.75671e+09	2.73255e+08	2.20142e+09	1.54573e+08	4.33666e+09	2.78844e+08	2.50622e+09	2.11016e+08	6.12271e+09	2.86902e+08	3.75676e+09	2.96225e+08
155	Unknown52	2.18184e+08	1.42334e+07	3.46158e+08	3.5032e+07	3.11128e+08	3.61641e+07	2.4496e+08	2.33321e+07	1.87134e+08	2.27777e+07	2.46003e+08	4.00988e+07	9.27884e+07	2.09686e+07	2.01933e+08	1.22349e+07	2.38107e+08	3.47029e+07	2.39575e+08	6.29405e+07	3.07059e+08	5.00359e+07	1.06516e+08	1.01177e+07	1.97317e+08	2.05708e+07	1.08798e+08	1.31652e+07	3.61158e+08	3.04423e+07	2.584e+08	3.3217e+07
156	Unknown53	2.7741e+06	6.73344e+07	2.71621e+08	1.27711e+08	3.47372e+08	7.12142e+07	1.02925e+07	5.32556e+07	8.22963e+07	3.59411e+07	2.81381e+06	3.81804e+07	4.05775e+06	1.72546e+06	7.59152e+06	1.47686e+06	1.15302e+06	1.34834e+07	520298	2.65378e+07	2.05586e+06	3.19025e+07	2.26218e+06	1.15226e+07	652273	2.15999e+07	1.75188e+07	1.35065e+07	2.18003e+06	3.20108e+07	5.51365e+07	1.54653e+07
157	Unknown54	9.27693e+08	1.03709e+08	5.5078e+09	5.45754e+08	2.67494e+09	6.85922e+08	1.89008e+09	2.8787e+08	7.8866e+08	9.53389e+07	4.31286e+08	8.5978e+07	1.44451e+08	2.48129e+07	5.35947e+08	9.05211e+07	8.86621e+08	9.12056e+07	4.5267e+08	6.35751e+07	6.31868e+08	1.02858e+08	1.96644e+08	1.84928e+07	9.76313e+08	8.71594e+07	8.18066e+07	1.23651e+07	3.68611e+08	2.66439e+07	2.39211e+08	5.18151e+07
158	Unknown55	1.86315e+09	1.00639e+08	3.38873e+09	1.95855e+08	2.7205e+09	9.22787e+07	2.08277e+09	1.33381e+08	3.08751e+09	1.20604e+08	4.45123e+09	3.70302e+08	1.4823e+09	6.66057e+07	4.48027e+09	1.19257e+08	1.20887e+09	7.69191e+07	7.06861e+08	6.32395e+07	1.15706e+09	5.92039e+07	4.21727e+08	2.85567e+07	1.38581e+09	2.27613e+08	4.78471e+08	6.80736e+07	2.81917e+09	3.65931e+08	1.61125e+09	1.90179e+08
159	Unknown56	2.99293e+08	1.94527e+07	4.29528e+08	1.24854e+07	3.68975e+08	2.40583e+07	3.32263e+08	2.10481e+07	2.53357e+08	2.00625e+07	3.95942e+08	2.81919e+07	1.84788e+08	1.31278e+07	4.24291e+08	3.77342e+07	2.75774e+08	1.40689e+07	2.26284e+08	1.21338e+07	4.13213e+08	1.91854e+07	2.19876e+08	1.21384e+07	2.46352e+08	1.38987e+07	1.52468e+08	8.43348e+06	3.96913e+08	5.51843e+07	2.9117e+08	1.00256e+07
160	Unknown57	5.00421e+09	7.03553e+08	5.57538e+09	4.7552e+08	8.33571e+09	5.69484e+08	4.98406e+09	3.90172e+08	7.28806e+09	5.41226e+08	9.93963e+09	1.79717e+09	3.27004e+09	2.15928e+08	6.76979e+09	4.82294e+08	1.25584e+09	3.48349e+08	7.75858e+08	9.0976e+07	1.211e+09	7.78878e+07	4.86733e+08	6.42174e+07	3.25239e+09	5.31078e+08	8.90389e+08	1.1304e+08	2.76192e+09	3.61085e+08	2.16323e+09	3.64107e+08
161	Unknown58	1.28838e+09	4.19543e+07	4.62871e+09	4.16349e+08	2.59108e+09	2.18229e+08	2.07496e+09	8.83322e+07	1.03937e+09	3.35613e+07	1.14511e+09	5.05405e+07	5.43489e+08	4.41018e+07	1.22576e+09	2.16155e+07	1.00971e+09	5.84615e+07	8.30657e+08	6.18681e+07	8.53213e+08	5.61936e+07	3.92208e+08	2.13802e+07	1.09155e+09	3.39241e+07	4.68136e+08	3.7851e+07	1.27648e+09	6.94845e+07	8.3051e+08	4.18534e+07
162	Unknown59	1.30568e+08	1.64309e+07	7.67053e+07	5.61928e+06	1.52178e+08	1.52122e+07	1.06307e+08	8.25304e+06	8.77138e+07	5.90334e+06	1.48653e+08	3.00551e+07	5.17459e+07	7.00759e+06	1.45694e+08	1.33032e+07	3.56224e+07	5.32568e+06	4.78792e+06	1.50219e+06	3.91194e+07	5.14769e+06	6.80074e+06	1.79501e+06	6.32404e+07	9.76606e+06	1.1911e+07	1.89326e+06	6.20259e+07	6.68677e+06	3.31843e+07	2.80775e+06
163	Unknown60	9.95652e+07	2.1229e+07	9.33692e+07	2.04284e+07	1.25681e+08	1.64284e+07	3.53715e+07	7.55117e+06	7.0318e+07	1.47108e+07	7.96331e+07	2.90805e+07	2.82346e+07	5.96437e+06	4.14642e+07	8.26817e+06	4.13558e+07	1.30834e+07	3.99774e+07	1.30712e+07	5.44797e+07	1.42079e+07	3.15562e+07	6.10194e+06	7.68014e+07	8.37955e+06	2.0065e+07	5.19253e+06	1.04968e+08	1.54966e+07	5.03759e+07	7.25253e+06
164	Unknown61	1.51623e+08	1.99294e+07	1.42418e+08	1.1132e+07	1.58635e+08	1.36107e+07	1.05236e+08	1.78908e+07	9.44389e+07	7.11704e+06	1.38218e+08	2.18838e+07	4.55011e+07	4.94457e+06	6.98209e+07	1.65044e+07	2.57015e+07	4.76367e+06	1.332e+07	1.56825e+06	2.96431e+07	5.39936e+06	1.02459e+07	1.5147e+06	6.40162e+07	9.75421e+06	2.63531e+07	5.84722e+06	8.14858e+07	4.69976e+06	5.92723e+07	5.59742e+06
165	Unknown62	6.29401e+11	1.38056e+10	6.16369e+11	3.02901e+10	5.70276e+11	1.74992e+10	4.6862e+11	3.75116e+10	4.54455e+11	1.60552e+10	6.40271e+11	1.7484e+10	3.02096e+11	8.31321e+09	6.00197e+11	1.50122e+10	4.92264e+11	7.39141e+09	4.75079e+11	2.3912e+10	5.58637e+11	1.35249e+10	2.72709e+11	1.0859e+10	5.42698e+11	1.43975e+10	3.61194e+11	1.03131e+10	7.45444e+11	9.42744e+09	5.10416e+11	3.01082e+10
166	Unknown63	2.91211e+06	397359	1.27603e+07	1.12588e+06	7.72237e+06	1.45934e+06	9.17966e+06	648809	2.91919e+06	183548	6.79916e+06	905669	1.18623e+06	295378	4.96121e+06	564522	3.03207e+06	377252	752443	185035	1.63816e+06	260296	861486	336037	2.24359e+06	497462	1.13141e+06	270138	2.58993e+06	449534	900387	318550
167	Unknown64	1.58348e+08	1.0149e+07	3.01315e+08	1.30449e+07	2.17821e+08	1.90692e+07	1.97992e+08	6.84662e+06	1.09408e+08	1.06586e+07	1.89418e+08	1.22054e+07	8.19618e+07	5.76372e+06	1.60205e+08	1.39866e+07	1.33874e+08	8.40231e+06	1.81985e+08	1.11887e+07	2.24809e+08	2.25417e+07	1.25826e+08	1.21815e+07	1.21079e+08	7.20683e+06	1.03541e+08	1.52809e+07	2.29964e+08	1.02241e+07	1.61563e+08	8.1071e+06
168	Unknown65	1.58788e+08	1.24244e+07	1.17016e+08	1.06968e+07	1.47625e+08	1.44488e+07	9.5429e+07	8.83514e+06	1.10322e+08	5.06602e+06	7.95646e+07	9.66346e+06	4.46128e+07	6.14313e+06	1.10982e+08	6.78354e+06	1.16005e+08	1.04499e+07	8.53791e+07	5.60408e+06	1.14577e+08	1.04701e+07	4.73346e+07	4.82336e+06	1.40322e+08	6.73315e+06	5.06789e+07	8.42449e+06	1.67401e+08	1.03132e+07	1.10997e+08	4.84356e+06
169	Unknown66	1.29534e+07	2.17711e+06	4.76637e+07	7.98163e+06	4.73524e+07	6.23967e+06	3.72927e+07	3.07684e+06	7.78195e+06	2.62942e+06	8.35344e+06	1.15242e+06	2.99256e+06	2.55589e+06	1.05197e+07	1.73506e+06	3.07888e+06	1.68751e+06	6.65022e+06	1.68982e+06	1.05117e+07	2.15789e+06	1.67617e+06	799387	8.22883e+06	1.87236e+06	4.44375e+06	1.10091e+06	1.8028e+07	3.3603e+06	8.23825e+06	1.96828e+06
170	Unknown67	6.44825e+07	1.97469e+07	3.90438e+08	5.41605e+07	4.29205e+07	5.28878e+06	2.95311e+07	2.55728e+06	4.34386e+07	2.53669e+06	5.41083e+09	7.24343e+08	9.03711e+07	2.99112e+07	6.78712e+08	4.54864e+07	3.81396e+07	6.48696e+06	1.30781e+08	1.50265e+07	3.53091e+06	931188	1.26069e+06	303328	5.35039e+07	5.28717e+06	2.07791e+07	3.48876e+06	3.83277e+06	368104	3.40711e+06	704714
171	Unknown68	2.2541e+07	2.66831e+06	2.63734e+08	5.40189e+06	1.43382e+08	1.0847e+07	1.14192e+08	1.22589e+07	2.00607e+07	2.56494e+06	1.93425e+08	1.80103e+07	1.8386e+07	2.92926e+06	7.15903e+07	5.71457e+06	1.95455e+07	2.84429e+06	7.73322e+07	6.71326e+06	4.93824e+07	8.79309e+06	2.29828e+07	1.36473e+06	2.4769e+07	2.40419e+06	4.39447e+07	7.79861e+06	6.22418e+07	4.4858e+06	4.57022e+07	6.54621e+06
172	Unknown69	9.07158e+08	2.68068e+07	1.04009e+09	3.4871e+07	9.52626e+08	2.65266e+07	7.8501e+08	5.92481e+07	6.43477e+08	5.31311e+07	8.82301e+08	3.24744e+07	4.04683e+08	2.6551e+07	9.04129e+08	2.36985e+07	7.09207e+08	2.49153e+07	6.50796e+08	3.49765e+07	8.3447e+08	2.92216e+07	5.27382e+08	2.85731e+07	6.92366e+08	1.28857e+07	4.00565e+08	4.15996e+07	1.1234e+09	8.83482e+07	7.22971e+08	4.60756e+07
173	Unknown70	2.46045e+09	2.59659e+08	2.18311e+09	4.89971e+08	3.93049e+09	3.42296e+08	2.41197e+09	4.34376e+08	2.23686e+09	3.00952e+08	7.30338e+09	4.37815e+08	2.04544e+09	2.3184e+08	4.52048e+09	4.26129e+08	1.8325e+09	4.76256e+08	9.87883e+08	1.70941e+08	1.40772e+09	1.88969e+08	6.57794e+08	1.11292e+08	2.17342e+09	1.6101e+08	8.10553e+08	1.63578e+08	2.70059e+09	1.86979e+08	1.87421e+09	2.8832e+08
174	Unknown71	8.4024e+06	1.22275e+06	8.10359e+06	2.04628e+06	5.67358e+06	1.05451e+06	9.66642e+06	7.22119e+06	7.93727e+06	1.76185e+06	4.85013e+06	1.25255e+06	4.78545e+06	1.18753e+06	5.91866e+06	1.86823e+06	4.25648e+06	2.22742e+06	5.47607e+06	404412	7.72146e+06	962353	4.85165e+06	936165	7.17958e+06	1.68627e+06	8.2252e+06	2.77714e+06	7.97197e+06	1.9129e+06	7.07455e+06	1.82236e+06
175	Unknown72	144359	43729.4	4.83672e+07	1.01325e+07	1.65822e+07	1.12987e+07	1.44857e+07	8.81395e+06	897446	245400	28917.4	22323.5	73019.2	87749.5	175151	373485	285708	195570	17239.7	17652.8	174923	207333	94477.8	47163.3	15662.8	63750.3	5734.31	6052.72	24023.4	44450.1	53504.5	96262.8
176	Unknown73	5.92414e+07	2.02882e+06	1.16147e+08	7.11807e+06	1.08469e+08	9.84552e+06	7.55503e+07	6.6724e+06	4.14173e+07	3.72444e+06	5.62228e+07	7.10824e+06	3.55244e+07	2.61217e+06	5.63172e+07	5.6149e+06	5.16339e+07	1.69514e+06	5.84937e+07	3.35699e+06	7.09065e+07	1.65399e+06	4.83945e+07	4.77702e+06	5.4899e+07	5.18004e+06	3.39533e+07	3.07909e+06	7.83813e+07	6.98228e+06	5.74267e+07	5.15294e+06
177	Unknown74	4685.9	11515.5	2440.11	1728.65	3947.65	612.433	239.976	131.05	1409.76	753.198	748.77	983.278	1494.15	1685.59	507.23	1805.58	195.561	520.53	2925.85	2726.51	517.388	487.94	1903.38	726.599	856.952	515.241	617.401	752.649	453.903	2420.89	831.783	821.54
178	Unknown75	1.44257e+07	1.25108e+06	5.79615e+08	7.9704e+07	2.05132e+08	3.12553e+07	1.30205e+08	2.61333e+07	2.55001e+07	3.68763e+06	9.65384e+07	7.0118e+06	2.17161e+07	2.73649e+06	4.33402e+07	8.44836e+06	2.05159e+07	4.13629e+06	2.39922e+07	2.87966e+06	2.09484e+07	4.0706e+06	1.14047e+07	2.10751e+06	2.44415e+07	4.49576e+06	1.64008e+07	3.57173e+06	2.49566e+07	6.12698e+06	2.82704e+07	6.57163e+06
179	Unknown76	595864	285580	1.17033e+06	195410	941024	150041	718117	165914	121346	32005.6	146703	45233	32229.9	15108.7	68668.1	26412.8	61237	24583	74710.8	17899.4	72896.4	15375	19021	18095	152634	42156	41192.6	4414.8	162387	27201.3	86365.8	14135.4
180	Unknown77	18731.3	14365.6	44418.5	41062.9	14391.2	5450.03	9649.06	7234.79	2021.97	4508.28	13827.7	18720	2622.75	6565.76	5395.7	4045.44	10143.2	4462.52	5473.1	16167.2	9135.21	27138.8	134.434	3902.64	14445.3	11479.5	366.979	3536.36	13927.6	10121.3	14407	9558.52
181	Unknown78	233969	50223.2	369751	1.1005e+06	268716	148724	238128	100012	184576	80345.3	130482	33549.4	76580.6	28388.9	145522	21093.5	169956	50154.4	43190.7	21616.5	100364	65342.3	36179.5	25221.2	283902	19535.3	7764.36	2542.03	256929	88021.3	152704	31078.7
182	Unknown79	162129	123100	1.06631e+08	1.16409e+07	1.69665e+07	2.99084e+06	1.68441e+07	2.48993e+06	148860	53395.6	229740	93192.7	471613	120514	1.31903e+06	196248	164494	156339	67496.8	38810.9	332194	75410.4	140192	20540.1	337602	89188.6	9314.29	6555.52	662244	163929	428805	99506.3
183	Unknown80	899521	230418	3.60422e+08	2.90626e+07	4.91305e+07	6.16298e+06	4.69446e+07	9.08087e+06	779289	224757	1.08759e+07	2.65692e+06	1.67762e+06	592924	1.48533e+07	1.35242e+06	429515	99499.6	4.94746e+06	1.10959e+06	3.2354e+06	757050	1.36309e+06	372165	573702	182506	2.26934e+06	347570	6.01709e+06	728514	5.28441e+06	981967
184	Unknown78	226944	101951	4648.06	13804.6	108809	159021	122298	55759.9	328189	68371.4	172151	55237.1	132945	52375.8	118462	45132.7	196249	158393	99199.2	23007.6	553272	207886	93873.7	44523.4	148639	103697	54729.2	25022	263639	766456	329401	224788
185	Unknown79	15374.7	9903.63	88527.5	51580.5	41539.2	27363	24214.3	12420.9	18346.6	10902.3	10263.5	5298.3	11760.6	4164.85	3810.02	4256.77	35168.6	11370.6	15067.6	12498.4	465.152	3443.41	856.627	2060.46	24619.2	42362.6	3715.07	2811.12	1595.59	709.385	9664.08	9204.16
186	Unknown80	5.56172	793.291	352.927	441.01	994.819	665.579	166.529	270.478	515.827	451.082	249.189	991.038	441.469	3516.02	478.637	504.447	751.26	948.026	1260.38	370.458	2250.19	1229.16	11.1828	540.524	522.779	982.411	425.814	725.676	216.248	331.329	848.573	1540.84
187	Unknown81	62392.4	53314.6	33736.9	85522.6	77412.1	34482.6	17910.5	67172.8	44324.6	20515	87665.2	40635.7	67449.5	21907.2	100050	74917.6	95924.6	21943.4	111084	19465.1	107245	25114.5	30462.1	25248.8	141100	171868	146408	76989.7	177038	58752.7	20824.5	21199.2
188	Unknown82	797.107	1432.33	972253	780081	19158	10238.9	8477.42	10748.8	20296	10282.9	11087	18184.5	50.1644	1227.88	6396.9	5351.59	1265.56	8571.29	29004.6	8912.01	3543.01	2606.91	17431.6	29060.8	1082.91	1688.48	1532.64	13426.8	4404.63	2048.95	7632.03	4129.87

## Sheet: Dataset S4
Dataset S4. List of metabolites significantly increased/decreased of F1 hybrids compared to parents. Data were normalized to MPV (control: MPV as 1). Green: decrease, red: increase by multiple t-tests using false discovery rate (FDR) approach with FDR <0.05
	MPV normalized data					false discovery rate (FDR)								MPV normalized data					false discovery rate (FDR)								MPV normalized data					false discovery rate (FDR)								MPV normalized data					false discovery rate (FDR)
	Col	C24	MPV	ColxC24	C24xCol	Col vs. C24	Col vs. ColxC24	Col vs. C24xCol	C24 vs. ColxC24	C24 vs. C24xCol	ColxC24 vs. C24xCol			Col	Rld-1	MPV	ColxRld-1	Rld-1xCol	Col vs. Rld	Col vs. ColxRld	Col vs. RldxCol	Rld vs. ColxRld	Rld vs. RldxCol	ColxRld vs. RldxCol			Col	Ws-0	MPV	ColxWs-0	Ws-0xCol	Col vs. Ws	Col vs. ColxWs	Col vs. WsxCol	Ws vs. ColxWs	Ws vs. WsxCol	ColxWs vs. WsxCol			Col	Ler-1	MPV	ColxLer-1	Ler-1xCol	Col vs. Ler	Col vs. ColxLer	Col vs. LerxCol	Ler vs. ColxLer	Ler vs. LerxCol
Glycerate	0.9	1.1	1	0.59	0.58	0.984329	0.0807375	0.0176882	0.142192	0.0392663	0.307453		Decamethyl-tetrasiloxane	0.71	1.29	1	0.29	1.06	0.0214845	0.00239252	0.0436641	< 0.0001	0.678988	< 0.0001		Decamethyl-tetrasiloxane	0.89	1.11	1	1.93	0.63	0.359005	0.000897347	0.482147	0.00337675	0.127221	0.000416726		Decamethyl-tetrasiloxane	1.21	0.79	1	3.37	1.7	0.374377	< 0.0001	0.00815999	< 0.0001	0.00593747
Lumichrome	1.08	0.92	1	0.29	0.35	0.387964	0.00364101	0.0149883	0.0146866	0.0474803	0.875656		Glycolate	0.81	1.19	1	0.68	2.46	0.134512	0.153492	0.00302415	0.0199591	0.016458	0.00127844		Alanine	0.95	1.05	1	2.12	0.63	0.614196	0.002603	0.0662476	0.00128149	0.0109279	< 0.0001		Lactate	1.19	0.81	1	3.11	2.16	0.287928	0.00132176	0.0633613	0.000262755	0.00784881
Malate	0.97	1.03	1	0.52	0.41	0.733055	0.00402873	0.000978157	0.0036021	0.000936316	0.283327		Alanine	0.86	1.14	1	0.32	1.03	0.509551	0.0241846	0.125708	0.0110704	0.5105	0.001536		Hydroxylamine	0.95	1.05	1	1.72	0.8	0.643539	0.000659691	0.310736	0.00233966	0.186567	0.000284848		Glycolate	1.32	0.68	1	3.39	1.52	0.0136315	< 0.0001	0.332554	< 0.0001	0.0147057
2-oxo-Glutarate	1.48	0.52	1	0.03	0.09	0.0778169	0.00232144	0.00350384	0.0216282	0.0489318	0.495434		Hydroxylamine	0.9	1.1	1	0.49	1.49	0.165361	0.0173014	0.00071869	0.00437417	0.0245208	0.000188376		Valine	0.76	1.24	1	1.4	0.55	0.231708	0.0857287	0.0327231	0.461036	0.000516634	0.00015722		Hydroxylamine	1.27	0.73	1	2.94	1.87	0.136528	0.00391112	0.133369	< 0.0001	0.000164466
cis-Aconitate	0.96	1.04	1	0.51	0.4	0.403359	0.042645	0.0285795	0.0135213	0.0109086	0.494942		Valine	0.87	1.13	1	0.46	1.43	0.408134	0.0156564	0.00561659	0.0169412	0.353279	0.000242937		Glycine	0.81	1.19	1	0.96	0.63	0.0064774	0.14593	0.032915	0.104532	< 0.0001	0.0016094		Dodecamethyl-pentasiloxane	1.04	0.96	1	3.67	2.08	0.800098	0.000190005	0.00285556	0.00159218	0.0206982
Glutamine	0.83	1.17	1	1.02	0.71	0.0420516	0.312224	0.0169099	0.242297	0.00115255	0.00598663		Glycine	0.85	1.15	1	0.5	0.9	0.000129545	0.00143164	0.659926	< 0.0001	0.00106969	0.00135286		Succinate	0.84	1.16	1	1.09	0.63	0.00112237	0.00137721	0.0240566	0.544355	0.000239405	0.000297012		Valine	1.31	0.69	1	2.31	1.79	0.0216451	0.00293027	0.11256	< 0.0001	0.00128954
Galacturonate	0.89	1.11	1	1.04	0.62	0.383514	0.0480457	0.0366689	0.641381	0.0204327	0.00632673		Succinate	0.77	1.23	1	0.43	0.86	0.000223722	0.0134639	0.074472	0.000837204	0.00430635	0.00588682		Glycerate	1.24	0.76	1	1.18	0.47	0.0031198	0.979325	< 0.0001	0.0208127	0.0394196	0.00062789		Nicotinate	1.36	0.64	1	5.96	9.11	0.506013	0.0141659	0.114817	0.00158318	0.0705691
Gluconate	1.78	0.22	1	0.06	0.13	0.500295	0.0308218	0.207746	0.040145	0.435499	0.206696		Serine	0.7	1.3	1	0.41	1.11	< 0.0001	0.000801569	0.00013225	< 0.0001	0.0152421	< 0.0001		Fumarate	1	1	1	1.45	0.63	0.938061	0.0132313	0.00536485	0.00372339	0.00210275	< 0.0001		Succinate	1.02	0.98	1	1.27	0.84	0.528983	0.0327463	0.100296	0.00927782	0.24788
Lactose	1.77	0.23	1	10.97	2.77	0.00280355	0.00302676	0.20672	< 0.0001	0.000905364	0.07767		3-cyano-Alanine	0.67	1.33	1	0.39	0.81	0.00478113	0.00569097	0.137702	< 0.0001	0.198348	0.00142274		Serine	0.94	1.06	1	1.01	0.42	0.400042	0.761545	< 0.0001	0.343949	< 0.0001	< 0.0001		Glycerate	1.39	0.61	1	3.53	2.46	0.00164964	0.0429575	0.179918	0.000324471	0.000211685
Trehalose	0.26	1.74	1	0.1	0.04	0.00116334	0.0199818	0.00157473	0.000172218	< 0.0001	0.427717		Threonate-1,4-lactone	0.89	1.11	1	0.89	2.96	0.31653	0.36648	< 0.0001	0.168427	0.00104781	0.00151401		Threonine	0.96	1.04	1	1.35	0.49	0.424707	0.563917	0.00040747	0.251009	0.0133071	0.000572727		Lumichrome	1.07	0.93	1	3.46	1.8	0.670262	0.000138935	0.0868189	< 0.0001	0.0317313
Proline	0.76	1.24	1	6.72	2.61	0.501282	0.00241074	0.0220429	0.0114996	0.0666432	0.628543		Threonine	0.69	1.31	1	0.38	1.49	0.00326622	0.00797147	0.0011476	< 0.0001	0.60813	< 0.0001		Glutarate	0.86	1.14	1	1.92	0.48	0.411852	0.0119471	0.0039009	0.132144	0.0102194	0.00031919		Fumarate	1.04	0.96	1	1.88	1.27	0.746125	0.00111998	0.0834787	0.00222109	0.146723
Glutamate	0.89	1.11	1	1.05	0.74	0.00686458	0.0263056	0.00566768	0.449719	< 0.0001	< 0.0001		Glutarate	1.12	0.88	1	0.26	1.41	0.474468	0.00733809	0.950521	0.014999	0.766278	0.093604		β-Alanine	1.01	0.99	1	0.95	0.36	0.957254	0.683766	0.000398328	0.69644	0.00268107	0.000284581		Serine	1.1	0.9	1	1.79	1.26	0.0752334	0.000647007	0.156773	< 0.0001	< 0.0001
M000000_A148006-01_MST_1480.5_EITTMS_	0.74	1.26	1	0.64	0.39	0.010556	0.701133	0.0485797	0.00212644	0.00024171	0.0566489		β-Alanine	0.77	1.23	1	0.38	0.94	0.00806838	0.00140497	0.0568794	< 0.0001	0.158725	0.000133228		Piperidin-2-one, 3-amino-	0.82	1.18	1	1.29	0.54	0.161517	0.000600105	0.00900457	0.226481	0.00502856	< 0.0001		Threonate-1,4-lactone	1.36	0.64	1	3.79	1.8	0.0350114	0.000393142	0.0399013	< 0.0001	0.000181378
M000000_A231002-01_MST_2301.7_EIGTMS_	0.98	1.02	1	0.9	0.73	0.731733	0.332719	0.00835847	0.24364	0.0075826	0.033949		Piperidin-2-one, 3-amino-	1.13	0.87	1	0.38	1.27	0.376739	< 0.0001	0.547378	0.0209711	0.253453	0.000180885		Malate	1.05	0.95	1	1.4	0.41	0.473284	0.000682517	< 0.0001	< 0.0001	< 0.0001	< 0.0001		Threonine	1.43	0.57	1	2.66	1.65	< 0.0001	0.000549707	0.27771	< 0.0001	< 0.0001
Unknown10	0.81	1.19	1	0.9	0.53	0.0585763	0.936826	0.0434208	0.0577617	0.00389849	0.0503684		Malate	0.47	1.53	1	0.28	0.86	< 0.0001	0.0220992	0.0183632	< 0.0001	0.000345293	< 0.0001		Methionine	0.69	1.31	1	1.43	0.39	0.00100644	0.000148621	0.0104644	0.488939	< 0.0001	< 0.0001		Glutarate	1.06	0.94	1	2.17	2.02	0.335013	0.0170467	0.0755726	0.0127314	0.0370768
Unknown13	1.09	0.91	1	0.69	0.42	0.104932	0.0621992	0.00210546	0.233875	0.00815272	0.1929		Methionine	0.6	1.4	1	0.34	1.15	0.0184046	0.00852037	0.022685	0.000390135	0.751466	0.000339885		Pyroglutamate	1.07	0.93	1	1.16	0.54	0.299651	0.137323	0.000235138	0.00167028	0.000204716	< 0.0001		β-Alanine	1.35	0.65	1	2.86	1.87	0.000149763	0.0127799	0.0698042	< 0.0001	< 0.0001
Unknown15	1.22	0.78	1	0.84	0.59	0.0529664	0.0656267	0.00103079	0.830472	0.0286861	0.0684891		Pyroglutamate	0.81	1.19	1	0.5	1	< 0.0001	< 0.0001	0.00138916	< 0.0001	0.00969627	< 0.0001		4-Amino-butyrate	1.32	0.68	1	1.12	0.38	0.00057344	0.551303	< 0.0001	0.0257084	0.00931553	0.000504162		Malate	1.44	0.56	1	2.95	1.5	< 0.0001	0.000444362	0.313941	< 0.0001	< 0.0001
Unknown19	0.87	1.13	1	2.11	1.31	0.516224	0.0170521	0.48137	0.00496416	0.778098	0.0479705		4-Amino-butyrate	0.91	1.09	1	0.29	1.28	0.218764	< 0.0001	0.118975	< 0.0001	0.642626	< 0.0001		Phenylalanine	1.08	0.92	1	1.94	0.48	0.91344	0.129864	0.0285447	0.0484576	0.0072532	< 0.0001		Pyroglutamate	1.22	0.78	1	1.59	1.13	0.000321335	0.00172742	0.477113	< 0.0001	0.00228235
Unknown20	1.14	0.86	1	12.75	4.33	0.57287	0.0146011	0.0268962	0.00738695	0.0136055	0.801378		Threonate	0.55	1.45	1	0.76	2.86	0.00131406	0.646166	< 0.0001	0.0265522	0.0427972	0.00137297		Ribose	1.18	0.82	1	1.24	0.4	0.0163942	0.776789	0.000146444	0.00307591	0.00226542	< 0.0001		Threonate	1.37	0.63	1	4.22	2.17	0.041346	0.000233122	0.029163	< 0.0001	0.000428376
Unknown34	0.94	1.06	1	1	0.85	0.00847807	0.0245201	0.0378147	0.46249	0.00101018	0.00202157		Ribose	0.66	1.34	1	0.41	0.76	0.000390055	0.000837572	0.146619	< 0.0001	0.0213085	0.000915153		Asparagine	0.97	1.03	1	1.58	0.42	0.620522	0.269623	0.0071509	0.156051	0.0181881	0.00411975		2-oxo-Glutarate	0.86	1.14	1	3.44	2.22	0.955859	0.0100251	0.356245	0.000594891	0.25018
Unknown38	1.04	0.96	1	0.84	0.74	0.900262	0.00785305	0.0396846	0.0345269	0.059695	0.412547		Asparagine	0.53	1.47	1	0.18	1.25	0.00849785	0.0394949	0.0063581	< 0.0001	0.99318	< 0.0001		Putrescine	1.3	0.7	1	1.29	0.36	0.000109332	0.844766	< 0.0001	< 0.0001	0.001451	< 0.0001		Phenylalanine	1.1	0.9	1	3.28	1.81	0.0750655	0.00152383	0.0265138	< 0.0001	< 0.0001
Unknown40	1.19	0.81	1	0.26	0.46	0.0198074	0.000910631	0.00781117	0.00812358	0.0701285	0.483045		cis-Aconitate	0.98	1.02	1	0.38	0.81	0.464521	0.00180987	0.9359	0.00190867	0.485131	0.00460744		Glutamine	1.24	0.76	1	1.12	0.48	0.0075451	0.278859	< 0.0001	0.0145185	0.014181	< 0.0001		Propane, 1,3-diamino-	1.1	0.9	1	3.69	1.87	0.531111	0.000836624	0.0134174	0.000133149	0.00149841
Unknown43	0.96	1.04	1	0.93	0.75	0.0254181	0.726763	< 0.0001	0.0335326	< 0.0001	0.000294201		Putrescine	0.92	1.08	1	0.47	1.23	0.659444	0.000100265	0.170211	0.000196138	0.46696	< 0.0001		Shikimate	1.01	0.99	1	1.24	0.54	0.438501	0.0728871	< 0.0001	0.00592349	< 0.0001	< 0.0001		Ribose	1.36	0.64	1	2.08	1.28	< 0.0001	0.0290094	0.501961	< 0.0001	< 0.0001
Unknown44	0.95	1.05	1	0.93	0.57	0.141982	0.610441	0.0164997	0.219861	0.00343315	0.00830318		Glycerol-3-phosphate	0.68	1.32	1	0.48	1.23	0.000186594	0.0114677	0.000934732	< 0.0001	0.479815	< 0.0001		Arginine	0.88	1.12	1	1.44	0.6	0.311837	0.0126865	0.00651373	0.00662769	< 0.0001	< 0.0001		Asparagine	1.33	0.67	1	6.26	2.39	0.0545968	0.00258334	0.0731093	< 0.0001	0.000313788
Unknown62	1.01	0.99	1	0.92	0.75	0.585654	0.0190818	0.00227331	0.227243	0.00714092	0.017352		Glutamine	0.81	1.19	1	0.46	0.96	0.00887982	0.000508113	0.74413	< 0.0001	0.0359482	0.000542009		Galacturonate	1.36	0.64	1	1.43	0.48	< 0.0001	0.566049	< 0.0001	< 0.0001	0.00351235	< 0.0001		Suberate	1.12	0.88	1	3.5	1.79	0.600651	0.00213365	0.670248	0.000445557	0.452766
Unknown67	0.28	1.72	1	0.19	0.13	< 0.0001	0.0494887	0.00183747	< 0.0001	< 0.0001	0.0287037		Shikimate	0.76	1.24	1	0.55	0.88	< 0.0001	0.00169471	0.0123257	< 0.0001	0.000690754	0.00017101		Tyrosine	1.1	0.9	1	1.12	0.42	0.143954	0.945345	0.000166133	0.0313258	< 0.0001	< 0.0001		Glycerol-3-phosphate	1.21	0.79	1	2.47	1.67	0.0143573	0.00014817	0.00476089	< 0.0001	0.000360338
													Ornithine	0.97	1.03	1	0.4	0.88	0.536894	0.000432438	0.734977	0.00141972	0.462301	0.00330205		trans-Caffeate	1.13	0.87	1	1.41	0.44	0.0370075	0.0427011	< 0.0001	0.00165933	0.000152756	< 0.0001		Shikimate	1.24	0.76	1	1.74	1.14	0.000242228	0.00488201	0.560509	< 0.0001	0.000180996
													Arginine	1.01	0.99	1	0.43	0.96	0.809646	< 0.0001	0.764476	0.00074753	0.680638	0.000442295		Phytol	0.99	1.01	1	1.07	0.61	0.811889	0.440201	0.00394907	0.0946963	0.000395427	0.000169494		Isocitrate	1.5	0.5	1	44.02	15.91	0.117883	0.00341125	0.0808455	0.00117399	0.0112754
													Mannose	1.12	0.88	1	0.25	0.85	0.714362	0.000301437	0.22809	< 0.0001	0.168969	0.000204398		Octadecatrienoate	1.02	0.98	1	1.45	0.77	0.281224	0.197385	0.0200185	0.00700758	0.0478934	0.000622168		Citrate	1.08	0.92	1	3.42	1.94	0.312473	< 0.0001	0.00044654	< 0.0001	0.000142385
													Galacturonate	0.91	1.09	1	0.34	1.24	0.0851486	< 0.0001	0.00359346	< 0.0001	0.176784	< 0.0001		Tryptamine	1.25	0.75	1	1.14	0.47	< 0.0001	0.12511	< 0.0001	0.000153952	0.000201	< 0.0001		Galacturonate	1.6	0.4	1	3.34	1.65	0.000141746	0.00775905	0.735771	< 0.0001	0.000104668
													Tyrosine	1.11	0.89	1	0.34	0.83	0.14764	< 0.0001	0.170059	0.000111664	0.905047	< 0.0001		Sinapate	1.22	0.78	1	1.08	0.47	< 0.0001	0.055085	< 0.0001	0.00161332	0.000337231	< 0.0001		Tyrosine	1.39	0.61	1	2.36	1.24	< 0.0001	< 0.0001	0.339786	< 0.0001	0.000353475
													Phytol	1.12	0.88	1	0.57	1.16	0.0458068	0.000189007	0.700965	0.00178604	0.0343115	< 0.0001		Spermidine	1.01	0.99	1	1.01	0.51	0.786715	0.782581	0.000161828	0.98908	< 0.0001	< 0.0001		myo-Inositol	1.27	0.73	1	2.07	1.68	0.00140934	0.0129908	0.121504	0.000176931	0.00115633
													Octadecatrienoate	0.8	1.2	1	0.66	0.99	0.0565304	0.0462917	0.351816	0.00266746	0.188575	0.00862838		Fructose-6-phosphate	0.85	1.15	1	1.41	0.65	0.428343	0.0830695	0.0412763	0.282539	0.00381206	0.000195934		trans-Caffeate	1.29	0.71	1	1.95	1.3	< 0.0001	0.0186628	0.7668	< 0.0001	< 0.0001
													Tryptamine	0.92	1.08	1	0.5	1.11	0.040973	< 0.0001	0.012166	< 0.0001	0.569912	< 0.0001		Glucose-6-phosphate	0.99	1.01	1	1.34	0.64	0.671678	0.1729	0.0105741	0.0696116	0.0209985	0.000100945		Phytol	1.25	0.75	1	2.36	1.45	0.000317466	0.000266235	0.18789	< 0.0001	< 0.0001
													Sinapate	0.95	1.05	1	0.55	1.08	0.0656737	< 0.0001	0.0558692	< 0.0001	0.84789	< 0.0001		Nicotianamine	0.9	1.1	1	1.09	0.51	0.00679552	0.00646592	< 0.0001	0.732624	< 0.0001	< 0.0001		Octadecatrienoate	1.1	0.9	1	1.97	1.52	0.639492	0.00644561	0.0418246	0.00102663	0.00257745
													Spermidine	1.09	0.91	1	0.52	0.96	0.281393	< 0.0001	0.290798	< 0.0001	0.894297	0.000186306		Trehalose	0.29	1.71	1	0.01	0	0.000493524	0.000420825	0.000316558	< 0.0001	< 0.0001	0.811993		Tryptamine	1.43	0.57	1	1.84	1.12	< 0.0001	0.0173876	0.0613625	< 0.0001	< 0.0001
													Fructose-6-phosphate	0.76	1.24	1	0.54	1.11	< 0.0001	0.00513901	< 0.0001	< 0.0001	0.574512	< 0.0001		Galactinol	1.24	0.76	1	1.48	0.57	0.00202372	0.0466238	< 0.0001	< 0.0001	0.0218611	< 0.0001		Sinapate	1.41	0.59	1	1.67	1.09	< 0.0001	0.0278694	0.0137015	< 0.0001	< 0.0001
													Glucose-6-phosphate	0.78	1.22	1	0.57	1.14	< 0.0001	0.00107065	< 0.0001	< 0.0001	0.391366	< 0.0001		Glutamate	0.95	1.05	1	1.22	0.52	0.4438	0.0131937	0.000193727	0.0200571	< 0.0001	< 0.0001		Spermidine [+CO2]	0.92	1.08	1	2.26	1.33	0.00407152	0.066938	0.362786	< 0.0001	0.000250571
													myo-Inositol-1-phosphate,	0.91	1.09	1	0.7	1.03	0.0250126	0.0352769	0.0554126	0.00224079	0.391005	0.00350888		Glucose	0.79	1.21	1	1.44	0.52	0.179191	0.376337	0.0341861	0.640778	0.000313707	0.002489		Nicotianamine	1.25	0.75	1	2.05	1.16	< 0.0001	0.00010302	0.275119	< 0.0001	0.000137599
													PR_MST_Sugar (Disaccharide)_2484.1	0.1	1.9	1	0.03	0.6	< 0.0001	0.000170011	< 0.0001	< 0.0001	0.00791576	< 0.0001		Hexadecanoate	1.15	0.85	1	1.42	0.85	0.051214	0.0163579	0.0152013	0.000876697	0.37837	0.000427188		Maltose	1.51	0.49	1	2.2	1.21	< 0.0001	0.0395915	0.0442854	< 0.0001	0.000304534
													Spermidine [+CO2]	0.94	1.06	1	0.41	0.84	0.75715	0.0166656	0.734376	0.00614366	0.489938	0.0213399		Aspartate	1.04	0.96	1	1.07	0.67	0.373099	0.751649	0.000381222	0.218746	0.00251487	0.000129338		Trehalose	1.79	0.21	1	0	0.01	0.000666377	< 0.0001	0.000969143	0.000407768	0.00715142
													PR_MST_Sugar (Disaccharide)_2544.9	0.97	1.03	1	0.48	1.01	0.220817	0.000225326	0.833763	0.000128024	0.260734	0.00014697		Cysteine	1.11	0.89	1	1.11	0.56	0.0643475	0.701863	0.000426239	0.0313361	0.000422594	< 0.0001		Galactinol	1.61	0.39	1	2.14	1.45	< 0.0001	0.00677263	0.229148	< 0.0001	< 0.0001
													Nicotianamine	0.86	1.14	1	0.69	1.2	0.00221869	0.0485002	0.00033748	0.00141574	0.85195	0.000802536		Isoleucine	1.02	0.98	1	1.68	0.52	0.883782	0.228359	0.00780611	0.232381	0.0261452	0.00110984		Campesterol	1.37	0.63	1	1.75	1.33	< 0.0001	0.00222532	0.408249	< 0.0001	0.000129895
													Galactinol	1.09	0.91	1	0.61	1.33	0.0230918	0.0018203	0.0149952	0.0286539	0.000279027	0.000163246		Lysine	0.84	1.16	1	1.73	0.58	0.0353473	< 0.0001	0.00731808	0.0793459	0.00093175	< 0.0001		Glutamate	1.07	0.93	1	1.74	1.26	0.0393753	0.00058662	0.160293	0.00017617	0.0108772
													α-Tocopherol	1.01	0.99	1	0.47	1	0.35476	0.000203111	0.730954	0.000459769	0.662038	0.000497442		Histidine	1.17	0.83	1	1.4	0.51	0.0285325	0.274179	< 0.0001	0.0102596	0.00708596	< 0.0001		Hexadecanoate	1.01	0.99	1	1.9	1.36	0.951175	0.000740471	0.0519175	0.00042018	0.0383339
													Campesterol	1.13	0.87	1	0.55	1.14	0.0519216	0.000160151	0.950837	0.0018036	0.0495874	0.00017003		M000000_A148006-101_MST_1480.5_EITTMS_	1.06	0.94	1	1.27	0.49	0.367084	0.303866	0.00264136	0.112582	0.00456782	0.00281027		Aspartate	1.16	0.84	1	1.35	1.05	0.000504046	0.0354401	0.375291	< 0.0001	0.00419374
													β-Sitosterol	0.83	1.17	1	0.65	1.13	0.0167007	0.0196634	0.0265429	< 0.0001	0.610597	< 0.0001		M000000_A159003-101_MST_1585.2_EITTMS_	1.09	0.91	1	1.32	0.5	0.249778	0.168862	< 0.0001	0.0248674	0.000166027	< 0.0001		Isoleucine	1.3	0.7	1	2.55	2.12	< 0.0001	0.000572537	0.0278208	< 0.0001	0.000191392
													Glutamate	0.73	1.27	1	0.5	1.14	< 0.0001	0.000469868	< 0.0001	< 0.0001	0.0499538	< 0.0001		M000000_A177004-101_MST_1770.9_EITTMS_	0.96	1.04	1	1.04	0.47	0.635271	0.615761	< 0.0001	0.972538	< 0.0001	< 0.0001		Lysine	1.35	0.65	1	2.66	1.58	0.000715842	0.00671481	0.274119	< 0.0001	< 0.0001
													Glucose1	1.09	0.91	1	0.79	0.93								M000000_A206002-101_MST_2066.3_EITTMS_	1.31	0.69	1	0.9	0.39	< 0.0001	0.00249121	< 0.0001	0.0326027	< 0.0001	< 0.0001		Tryptophan	1.11	0.89	1	1.81	1.73	0.117094	0.0117244	0.15108	< 0.0001	0.0297475
													Hexadecanoate	0.87	1.13	1	0.55	1.05	0.606977	0.00871807	0.652927	0.00109464	0.951831	0.00161226		M000000_A211001-101_MST_2105.7_EITTMS_	1.05	0.95	1	1.12	0.46	0.414652	0.168952	< 0.0001	0.0366475	< 0.0001	< 0.0001		M000000_A126003-101_MST_1247.8_EIQTMS_	1.35	0.65	1	3.8	2	0.0074856	< 0.0001	0.0273151	< 0.0001	0.00014651
													Aspartate	0.84	1.16	1	0.7	1.09	< 0.0001	0.0139561	0.000125969	< 0.0001	0.0389204	< 0.0001		M000000_A241003-101_MST_2409.3_EIQTMS_	0.85	1.15	1	0.77	0.41	0.213472	0.441064	< 0.0001	0.140086	< 0.0001	0.00110793		M000000_A148006-101_MST_1480.5_EITTMS_	1.24	0.76	1	2.68	1.63	0.0477237	0.00463228	0.0737825	0.000145865	0.00056067
													Cysteine	0.84	1.16	1	0.46	0.94	0.171328	< 0.0001	0.129183	0.000339871	0.570454	< 0.0001		M000000_A231002-101_MST_2301.7_EIGTMS_	0.88	1.12	1	0.84	0.38	0.0501783	0.276971	< 0.0001	0.0115781	< 0.0001	< 0.0001		M000000_A159003-101_MST_1585.2_EITTMS_	1.19	0.81	1	2.71	1.63	0.00282867	0.000649202	0.0341233	< 0.0001	< 0.0001
													Lysine	0.86	1.14	1	0.44	1.26	0.103936	0.000245756	0.0170857	< 0.0001	0.287165	< 0.0001		M000000_A313001-101_MST_3139.4_EIQTMS_	0.77	1.23	1	0.89	0.31	0.010469	0.844145	< 0.0001	0.024404	< 0.0001	< 0.0001		M000000_A211001-101_MST_2105.7_EITTMS_	1.33	0.67	1	1.98	1.27	< 0.0001	< 0.0001	0.150457	< 0.0001	< 0.0001
													Histidine	1.07	0.93	1	0.42	1.13	0.522742	< 0.0001	0.684316	0.000483123	0.389049	0.000180483		M000000_A324001-101_MST_3254.4_EIQTMS_	1.14	0.86	1	0.98	0.5	0.0436685	0.343974	< 0.0001	0.21174	0.0141988	0.000424468		M000000_A241003-101_MST_2409.3_EIQTMS_	1.11	0.89	1	1.51	1.04	0.0344889	0.0354848	0.392756	0.00062711	0.264347
													M000000_A126003-101_MST_1247.8_EIQTMS_	0.63	1.37	1	0.74	2.78	0.0011824	0.690033	< 0.0001	0.00624697	0.00724614	0.000163272		Unknown1	0.73	1.27	1	3.84	1.07	0.285485	0.0136571	0.870679	0.0181362	0.177851	0.00571025		M000000_A231002-101_MST_2301.7_EIGTMS_	1.21	0.79	1	1.52	1.05	< 0.0001	0.0178658	0.994998	0.000107189	< 0.0001
													M000000_A148002-101_MST_1478.4_EIQTMS_	0.9	1.1	1	0.43	0.72	0.683371	0.000592296	0.48084	0.00113829	0.313871	0.00111927		Unknown3	1.03	0.97	1	1.45	0.6	0.945061	0.036061	0.0305604	0.0406634	0.0284489	0.00168086		M000000_A308003-101_MST_3075.4_EITTMS_	1.26	0.74	1	2.63	1.44	0.00323203	< 0.0001	0.719399	< 0.0001	0.00301129
													M000000_A159003-101_MST_1585.2_EITTMS_	0.92	1.08	1	0.48	1.29	0.332362	0.00201058	0.00594015	0.00156008	0.26088	< 0.0001		Unknown5	0.93	1.07	1	1.58	0.58	0.131894	0.0037689	0.00268233	0.0383747	0.000589069	0.000104983		Unknown1	1.18	0.82	1	4.04	2.49	0.398931	0.000169519	0.00636371	0.00350217	0.0175691
													M000000_A177004-101_MST_1770.9_EITTMS_	0.8	1.2	1	0.51	0.83	0.0249263	0.000120846	0.552346	< 0.0001	0.0398916	< 0.0001		Unknown8	0.86	1.14	1	1.96	0.82	0.175452	0.00532428	0.500967	0.0482642	0.05965	0.00213307		Unknown3	1.36	0.64	1	1.95	1.42	0.100569	0.00344291	0.820596	0.00439111	0.101809
													M000000_A206002-101_MST_2066.3_EITTMS_	0.84	1.16	1	0.31	0.91	0.000176676	< 0.0001	0.227155	< 0.0001	0.00772758	< 0.0001		Unknown9	1.03	0.97	1	1.47	0.74	0.712004	0.0102115	0.0335919	0.0196647	0.099062	0.00116264		Unknown5	1.36	0.64	1	2.58	1.52	0.0790256	0.000161642	0.598908	0.000758216	0.0432052
													M000000_A211001-101_MST_2105.7_EITTMS_	0.82	1.18	1	0.48	1.1	< 0.0001	< 0.0001	< 0.0001	< 0.0001	0.252757	< 0.0001		Unknown10	0.87	1.13	1	1.85	0.6	0.161885	0.00738762	0.230162	0.0211038	0.0118928	0.000886864		Unknown8	1.29	0.71	1	3.02	1.51	0.124106	0.00033968	0.506329	0.000223098	0.0618064
													M000000_A242001-101_MST_2419.3_EITTMS_	0.81	1.19	1	0.54	1.09	0.136117	0.0300265	0.0934444	0.00471668	0.719604	0.00216487		Unknown11	1	1	1	0.98	0.46	0.254788	0.672037	0.0115547	0.530122	0.000753847	0.00573353		Unknown9	1.29	0.71	1	2	1.17	0.0513227	0.00650056	0.932671	0.000581397	0.0416584
													M000000_A231002-101_MST_2301.7_EIGTMS_	0.99	1.01	1	0.47	0.92	0.25764	< 0.0001	0.513225	< 0.0001	0.098519	< 0.0001		Unknown13	0.84	1.16	1	1.19	0.5	0.158919	0.0736628	0.014015	0.484638	< 0.0001	0.000119304		Unknown10	1.31	0.69	1	2.86	1.66	0.0543771	0.00018779	0.334014	< 0.0001	0.0201822
													M000000_A313001-101_MST_3139.4_EIQTMS_	0.43	1.57	1	0.29	0.76	< 0.0001	0.0195498	0.000534442	< 0.0001	0.000730024	< 0.0001		Unknown17	0.8	1.2	1	1.4	0.36	0.212276	0.10363	0.000158194	0.57358	< 0.0001	0.000102625		Unknown11	1.4	0.6	1	2.36	1.24	0.00634356	0.0357985	0.862809	< 0.0001	0.00118634
													M000000_A324001-101_MST_3254.4_EIQTMS_	0.74	1.26	1	0.35	1.01	0.000262007	0.000901505	0.00192581	< 0.0001	0.0265786	< 0.0001		Unknown19	1.05	0.95	1	1.12	0.41	0.300491	0.707727	0.00963285	0.126766	0.00169044	0.000338554		Unknown13	1.36	0.64	1	2.81	1.36	0.00463092	0.000549126	0.805032	< 0.0001	0.00144665
													Unknown3	0.79	1.21	1	0.31	0.9	0.0340641	0.00318836	0.317472	< 0.0001	0.127809	0.000220098		Unknown21	0.78	1.22	1	1.07	0.58	0.11582	0.295702	0.0400467	0.495039	0.000718433	0.0025539		Unknown15	1.3	0.7	1	2.73	1.86	0.0103387	0.000842584	0.239916	< 0.0001	0.00151463
													Unknown4	0.45	1.55	1	0.2	1.43	0.0703742	0.0159295	0.000612107	0.00596211	0.61208	< 0.0001		Unknown26	1.02	0.98	1	1.5	0.91	0.513041	0.0375424	0.255374	0.0139577	0.778585	0.00196668		Unknown21	1.18	0.82	1	2.4	1.97	0.0361951	< 0.0001	0.00374091	< 0.0001	0.000298108
													Unknown5	0.88	1.12	1	0.41	1.1	0.207692	0.00104946	0.217252	< 0.0001	0.92102	< 0.0001		Unknown27	1.15	0.85	1	2.1	0.33	0.273786	0.118836	0.000395999	0.0355951	0.00213553	0.000280955		Unknown22	1.33	0.67	1	2.76	1.82	0.0104487	< 0.0001	0.0641749	< 0.0001	0.000520397
													Unknown6	0.83	1.17	1	0.45	1.72	0.143939	0.0195276	0.0151781	0.00321135	0.0934089	0.000999286		Unknown29	1.1	0.9	1	1.06	0.5	0.0332755	0.593252	0.000155487	0.142616	0.00454245	0.00440376		Unknown24	1.24	0.76	1	2.91	2.39	0.0622313	0.00011936	0.0145483	< 0.0001	0.000415011
													Unknown8	0.71	1.29	1	0.41	1.39	0.0394734	0.0193022	0.00475713	0.000646922	0.698121	< 0.0001		Unknown30	1.2	0.8	1	1.54	0.81	0.000854355	0.0479065	0.000464081	0.000166488	0.511687	0.000126062		Unknown25	1.23	0.77	1	3.23	1.88	0.00699257	0.00238588	0.0350547	< 0.0001	< 0.0001
													Unknown9	0.86	1.14	1	0.51	1.25	0.0958624	0.0343684	0.0123766	0.000131527	0.146383	< 0.0001		Unknown32	1.19	0.81	1	1.2	0.57	0.00417167	0.930325	0.000178936	0.00219332	0.00252598	0.00010441		Unknown26	1.27	0.73	1	3.8	2.32	0.00547619	0.000951406	0.00563078	< 0.0001	< 0.0001
													Unknown10	0.73	1.27	1	0.36	1.46	0.0182075	0.00672106	0.00220013	0.000172464	0.857444	< 0.0001		Unknown33	1.06	0.94	1	1.14	0.43	0.134138	0.58576	< 0.0001	0.0811219	0.00298712	< 0.0001		Unknown27	1.48	0.52	1	3.4	1.94	0.00148483	0.00052071	0.397766	< 0.0001	0.000214161
													Unknown11	1.22	0.78	1	0.33	1.23	0.0393143	< 0.0001	0.83456	0.00233608	0.00648307	< 0.0001		Unknown34	1.01	0.99	1	1.19	0.67	0.750211	0.111316	< 0.0001	0.065843	< 0.0001	< 0.0001		Unknown28	1.19	0.81	1	3.81	2.97	0.675842	0.000236685	0.00622063	< 0.0001	0.000337064
													Unknown14	1.24	0.76	1	0.18	0.36	0.754435	0.032371	0.0968252	0.0483558	0.132101	0.221019		Unknown35	1.11	0.89	1	1.04	0.36	0.115248	0.888832	0.00082162	0.12413	0.00217541	0.00066155		Unknown30	1.15	0.85	1	2.72	1.8	0.0250912	0.00231408	0.0280562	< 0.0001	0.000106829
													Unknown15	0.72	1.28	1	0.29	1.15	0.0168863	0.00219222	0.00416929	< 0.0001	0.801344	< 0.0001		Unknown36	1.31	0.69	1	1.67	0.44	0.000191836	0.122214	< 0.0001	< 0.0001	0.000244563	< 0.0001		Unknown31	1.18	0.82	1	2.98	1.94	0.0225822	0.00191204	0.0226203	< 0.0001	0.000101959
													Unknown17	0.91	1.09	1	0.49	1.09	0.0941182	0.00580213	0.0791533	0.00307738	0.520684	0.00116576		Unknown37	1.05	0.95	1	1.21	0.37	0.190219	0.802233	0.000212518	0.0908873	0.00148753	< 0.0001		Unknown32	1.15	0.85	1	2.35	1.89	0.0616787	0.00822163	0.0361493	0.000201692	0.00053507
													Unknown19	0.89	1.11	1	0.36	1.41	0.946991	< 0.0001	0.0429564	0.0234538	0.43256	< 0.0001		Unknown38	1.1	0.9	1	1.53	0.59	0.126922	0.0197966	< 0.0001	0.000238199	< 0.0001	< 0.0001		Unknown33	1.3	0.7	1	2.63	1.31	0.000134607	0.0124688	0.479365	< 0.0001	0.000218374
													Unknown21	0.87	1.13	1	0.51	1.68	0.120939	0.00361741	< 0.0001	0.00227435	0.0634505	< 0.0001		Unknown39	1.18	0.82	1	3.92	0.2	0.463855	0.00670362	0.0162004	0.0149716	0.140228	0.000278226		Unknown34	1.2	0.8	1	1.64	1.19	< 0.0001	< 0.0001	0.856165	< 0.0001	< 0.0001
													Unknown22	0.66	1.34	1	0.4	1.4	0.000150341	0.0123156	< 0.0001	< 0.0001	0.347689	< 0.0001		Unknown42	1.22	0.78	1	1.04	0.51	0.00767857	0.22043	0.000154678	0.0124493	0.0153314	< 0.0001		Unknown36	1.3	0.7	1	2.48	1.95	0.00134071	0.0184599	0.0864464	0.000260471	0.00038302
													Unknown24	0.6	1.4	1	0.41	1.39	0.00102881	0.00789002	< 0.0001	< 0.0001	0.85956	< 0.0001		Unknown43	0.93	1.07	1	1.15	0.58	0.0225626	0.00195095	< 0.0001	0.117097	< 0.0001	< 0.0001		Unknown38	1.11	0.89	1	2.65	1.53	0.0257216	0.00251633	0.0804311	< 0.0001	0.000318693
													Unknown25	0.64	1.36	1	0.38	1.24	0.0002461	0.00764609	0.00256389	< 0.0001	0.611627	< 0.0001		Unknown44	0.88	1.12	1	1.79	0.36	0.171117	0.00104459	0.00075568	0.0427786	0.000167669	< 0.0001		Unknown39	1.4	0.6	1	14.76	2.78	0.246058	0.00142976	0.14245	< 0.0001	0.000802657
													Unknown27	0.49	1.51	1	0.29	1.32	< 0.0001	0.0274143	0.00112662	< 0.0001	0.673857	< 0.0001		Unknown46	1.15	0.85	1	1.28	0.65	0.0138424	0.592876	< 0.0001	0.00755101	0.013123	< 0.0001		Unknown40	1.05	0.95	1	2.44	1.44	0.296455	0.00161698	0.058932	< 0.0001	0.000181942
													Unknown28	0.65	1.35	1	0.81	2.69	0.0786024	0.334447	< 0.0001	0.326657	0.00489311	0.000394025		Unknown47	1.1	0.9	1	1.6	0.82	0.0104819	0.000338803	0.000117853	< 0.0001	0.240775	< 0.0001		Unknown43	1.07	0.93	1	1.56	1.11	0.00445945	< 0.0001	0.523153	< 0.0001	0.00439024
													Unknown29	0.7	1.3	1	0.32	0.88	0.00259985	0.00285892	0.137731	< 0.0001	0.0339661	0.000197733		Unknown48	1.15	0.85	1	21.46	2.47	0.504487	0.0146708	0.849747	0.0199652	0.605664	0.0124028		Unknown44	1.18	0.82	1	3.3	1.33	0.015775	< 0.0001	0.25731	< 0.0001	0.00544198
													Unknown30	0.76	1.24	1	0.52	1.16	0.0127761	0.00454208	0.00556531	0.000117454	0.810406	< 0.0001		Unknown51	0.97	1.03	1	0.94	0.43	0.932314	0.55924	0.000169702	0.177759	< 0.0001	< 0.0001		Unknown45	1.73	0.27	1	3.65	1.24	0.000109209	0.030247	0.161994	< 0.0001	0.104633
													Unknown31	0.74	1.26	1	0.47	1.25	0.0101136	0.00765579	0.00331363	< 0.0001	0.66465	< 0.0001		Unknown52	1	1	1	1.29	0.45	0.892302	0.19028	0.00023957	0.335275	0.00115943	< 0.0001		Unknown46	1.32	0.68	1	2.4	1.56	0.000737576	0.00112297	0.0995086	< 0.0001	< 0.0001
													Unknown32	0.73	1.27	1	0.47	1.17	0.0109754	0.016346	0.00971001	< 0.0001	0.945079	< 0.0001		Unknown54	1.32	0.68	1	0.94	0.29	0.00992549	0.130746	< 0.0001	0.385379	0.000156575	0.000227773		Unknown47	1.24	0.76	1	2.78	1.58	< 0.0001	< 0.0001	0.00438643	< 0.0001	< 0.0001
													Unknown33	0.8	1.2	1	0.33	0.83	0.0111423	0.000784963	0.201048	< 0.0001	0.186914	0.000219696		Unknown55	1.26	0.74	1	1.21	0.44	0.00115786	0.701799	< 0.0001	0.0010865	0.000337008	< 0.0001		Unknown48	1.83	0.17	1	51.68	3.67	0.208193	0.00904472	0.91395	< 0.0001	0.148886
													Unknown34	0.79	1.21	1	0.63	1.14	< 0.0001	0.000101086	< 0.0001	< 0.0001	0.150767	< 0.0001		Unknown56	1.1	0.9	1	1.65	0.88	0.0118005	0.000180628	0.00466907	< 0.0001	0.587615	< 0.0001		Unknown49	0.74	1.26	1	0.41	0.74	0.0977677	0.0217705	0.655022	< 0.0001	0.0578467
													Unknown35	0.59	1.41	1	0.33	0.63	0.0240011	0.0139188	0.501781	0.00103299	0.0544788	0.00542091		Unknown57	1.24	0.76	1	1.19	0.48	0.0168231	0.247846	0.000698355	0.0158773	0.0196399	0.000132316		Unknown51	1.27	0.73	1	1.79	1.1	0.000121788	0.00645598	0.0363245	< 0.0001	0.0104752
													Unknown36	0.75	1.25	1	0.34	1.26	0.0632252	0.00180649	0.000888735	0.000767196	0.56276	< 0.0001		Unknown58	1.1	0.9	1	0.93	0.43	0.0735259	0.249379	< 0.0001	0.382762	< 0.0001	< 0.0001		Unknown52	1.29	0.71	1	2.36	1.69	0.00188931	0.000606159	0.10407	< 0.0001	0.000313091
													Unknown37	0.94	1.06	1	0.22	0.51	0.505668	0.000102985	0.0485915	0.000313514	0.0430294	0.00691919		Unknown62	1.02	0.98	1	1.15	0.56	0.885275	0.00233802	< 0.0001	0.0424268	< 0.0001	< 0.0001		Unknown55	1.49	0.51	1	3.02	1.73	0.00208397	0.00904101	0.630001	< 0.0001	0.000792801
													Unknown38	0.65	1.35	1	0.48	1.04	0.000341347	0.0134608	< 0.0001	< 0.0001	0.164029	< 0.0001		Unknown65	1.15	0.85	1	1.14	0.47	0.00980257	0.823062	< 0.0001	0.00562782	0.000907196	< 0.0001		Unknown56	1.24	0.76	1	1.99	1.46	< 0.0001	0.027107	0.0306351	0.000207842	< 0.0001
													Unknown39	0.41	1.59	1	0.08	2.29	0.517963	0.0452886	< 0.0001	0.0446386	0.204709	0.00400655		Unknown67	0.45	1.55	1	0.04	0.01	0.000529279	< 0.0001	< 0.0001	< 0.0001	< 0.0001	0.00153835		Unknown58	1.4	0.6	1	1.64	1.06	< 0.0001	0.00958639	0.00297428	< 0.0001	< 0.0001
													Unknown41	0.71	1.29	1	0.4	1.06	0.00118993	0.00188082	0.0286287	< 0.0001	0.2957	0.000181338		Unknown69	1.04	0.96	1	1.23	0.78	0.169581	0.00176465	0.00153059	0.000765006	0.0411615	< 0.0001		Unknown62	1.2	0.8	1	1.65	1.13	< 0.0001	< 0.0001	0.210452	< 0.0001	0.00300944
													Unknown42	0.75	1.25	1	0.49	0.83	0.00803039	0.0185886	0.546974	0.000268182	0.0267228	0.0088407		Unknown73	0.94	1.06	1	1.29	0.88	0.106394	< 0.0001	0.249864	0.0145939	0.0477572	0.00253572		Unknown64	1.08	0.92	1	2.05	1.44	0.32019	< 0.0001	0.0036721	0.000200003	0.0109766
													Unknown43	0.96	1.04	1	0.53	1.13	0.336025	< 0.0001	0.000612118	< 0.0001	0.0942221	< 0.0001		Unknown77	1.3	0.7	1	1.17	0.02	0.882495	0.810856	0.0224329	0.910804	0.0219512	0.0268962		Unknown67	1.44	0.56	1	0.1	0.09	0.0019274	< 0.0001	< 0.0001	0.000492543	0.00170902
													Unknown44	0.75	1.25	1	0.21	1.44	0.0267624	0.00023909	0.000272689	< 0.0001	0.0651207	< 0.0001		Unknown81	1.33	0.67	1	3.75	0.64	0.202853	0.0343732	0.271124	0.0001439	0.971577	0.00161218		Unknown69	1.27	0.73	1	2.06	1.32	0.000248085	0.00247967	0.820075	< 0.0001	0.000871247
													Unknown45	0.68	1.32	1	0.17	0.97	0.0306042	0.0088955	0.245472	< 0.0001	0.241624	0.000425423		Unknown82	1.4	0.6	1	0.02	0.03	0.989448	0.0295802	0.0258107	0.0204467	0.0180348	0.89928		Unknown73	1.24	0.76	1	1.76	1.29	0.00212989	0.0224373	0.740431	< 0.0001	0.00102554
													Unknown46	0.66	1.34	1	0.45	1.03	0.000113849	0.0217982	0.000561965	< 0.0001	0.0814109	< 0.0001															Unknown80	0.4	1.6	1	4.23	3.72	0.00208444	< 0.0001	< 0.0001	0.000246989	0.0100594
													Unknown47	0.76	1.24	1	0.44	1.37	< 0.0001	< 0.0001	< 0.0001	< 0.0001	0.0211891	< 0.0001
													Unknown48	0.08	1.92	1	0.03	8.82	0.00725592	0.702679	0.000867019	< 0.0001	0.021089	< 0.0001
													Unknown51	1.13	0.87	1	0.53	0.79	0.00775406	< 0.0001	0.00925945	0.0072933	0.891154	0.012544
													Unknown52	0.86	1.14	1	0.43	0.93	0.0489864	0.0108298	0.600544	0.000616754	0.0495433	0.00240601
													Unknown54	1.29	0.71	1	0.24	0.88	0.0378442	< 0.0001	0.113813	0.00105152	0.773714	0.0013678
													Unknown55	0.82	1.18	1	0.39	1.19	0.000801405	< 0.0001	< 0.0001	< 0.0001	0.685451	< 0.0001
													Unknown56	0.78	1.22	1	0.57	1.31	0.00141917	0.00565593	0.00176896	< 0.0001	0.674869	< 0.0001
													Unknown57	0.85	1.15	1	0.38	0.79	0.216228	0.000148592	0.875246	0.00120032	0.231709	< 0.0001
													Unknown58	0.95	1.05	1	0.5	1.12	0.0552953	< 0.0001	0.00100964	< 0.0001	0.25991	< 0.0001
													Unknown59	0.74	1.26	1	0.44	1.23	0.00374733	0.00504996	0.000379246	0.000240044	0.721491	< 0.0001
													Unknown60	0.94	1.06	1	0.38	0.55	0.446942	0.0256881	0.30087	0.0115959	0.100726	0.0745002
													Unknown61	0.81	1.19	1	0.39	0.6	0.0918386	0.000845165	0.748981	0.000806351	0.10766	0.0165062
													Unknown62	0.83	1.17	1	0.55	1.1	< 0.0001	< 0.0001	< 0.0001	< 0.0001	0.417012	< 0.0001
													Unknown63	0.6	1.4	1	0.24	1.02	0.00200141	0.00113038	0.000454683	< 0.0001	0.508562	< 0.0001
													Unknown64	0.73	1.27	1	0.55	1.07	0.000824968	0.0096138	0.0101726	< 0.0001	0.234834	< 0.0001
													Unknown65	1.16	0.84	1	0.47	1.17	0.0451459	< 0.0001	0.862572	0.00573697	0.0445831	0.00010784
													Unknown69	0.84	1.16	1	0.53	1.19	0.0135305	0.000249669	0.00386333	< 0.0001	0.368597	< 0.0001
													Unknown76	0.91	1.09	1	0.24	0.51	0.703597	0.016014	0.280016	0.0110887	0.191166	0.286889
													Unknown79	0.79	1.21	1	2.49	6.97	0.358352	0.0705941	0.000132327	0.342667	0.000902589	0.00357843
													Unknown80	0.13	1.87	1	0.29	2.55	< 0.0001	0.047342	< 0.0001	0.000197728	0.462247	< 0.0001
[truncated: 1 more columns]

## Sheet: Dataset S5
Dataset S5: Overview of statistical analysis in TCA cycle-related genes
One-way ANOVA were performed among Col, C24, and their F1 hybrids to calculate raw p-value. FDR-adjusted p-values were calculated by R software.
Gene	raw p-value	FDR adjusted p-value
AT5G50950	0.0002	0.0156
AT2G28210	0.0009	0.0351
AT1G58180	0.0229	0.5954
AT5G25880	0.0426	0.6786
AT4G35830	0.0435	0.6786
AT5G54950	0.08	0.906694
AT5G35601	0.0989	0.906694
AT3G01500	0.1033	0.906694
AT1G01090	0.1363	0.906694
AT1G79440	0.1396	0.906694
AT4G20990	0.1405	0.906694
AT5G49460	0.1678	0.906694
AT4G26970	0.1727	0.906694
AT1G08080	0.1794	0.906694
AT4G35650	0.2201	0.906694
AT1G70410	0.2707	0.906694
AT3G06650	0.274	0.906694
AT5G14740	0.2855	0.906694
AT1G59900	0.3359	0.906694
AT5G65165	0.3404	0.906694
AT3G16950	0.3447	0.906694
AT3G53910	0.3483	0.906694
AT1G79750	0.3799	0.906694
AT2G11270	0.3852	0.906694
AT1G10670	0.3864	0.906694
AT5G43330	0.387	0.906694
AT1G34430	0.4007	0.906694
AT5G58330	0.4388	0.906694
AT4G21000	0.4411	0.906694
AT2G19900	0.4703	0.906694
AT5G11670	0.4721	0.906694
AT1G54220	0.4817	0.906694
AT1G24180	0.4829	0.906694
AT5G56720	0.4877	0.906694
AT2G13560	0.5034	0.906694
AT1G65930	0.5062	0.906694
AT3G47520	0.5092	0.906694
AT3G60100	0.5244	0.906694
AT4G33580	0.5426	0.906694
AT4G13430	0.547	0.906694
AT1G30120	0.5476	0.906694
AT3G13930	0.5496	0.906694
AT1G53240	0.5567	0.906694
AT4G00570	0.5668	0.906694
AT5G66760	0.5699	0.906694
AT5G04180	0.5738	0.906694
AT5G14590	0.5741	0.906694
AT1G04410	0.5983	0.906694
AT1G32480	0.6371	0.906694
AT2G46505	0.6543	0.906694
AT1G09430	0.6813	0.906694
AT3G52200	0.6828	0.906694
AT5G50850	0.6935	0.906694
AT3G55410	0.6956	0.906694
AT5G09600	0.7026	0.906694
AT5G40650	0.7174	0.906694
AT2G44350	0.7189	0.906694
AT1G03040	0.7196	0.906694
AT3G09810	0.7226	0.906694
AT2G05710	0.7468	0.906694
AT5G03290	0.7618	0.906694
AT5G23250	0.7625	0.906694
AT3G27380	0.7735	0.906694
AT1G23730	0.7774	0.906694
AT3G15020	0.7818	0.906694
AT5G08300	0.7919	0.906694
AT2G18450	0.7939	0.906694
AT2G20420	0.8088	0.906694
AT3G17240	0.8104	0.906694
AT1G48030	0.8137	0.906694
AT3G52720	0.8394	0.922158
AT1G54340	0.8586	0.93015
AT4G35260	0.9047	0.954842
AT2G17130	0.9125	0.954842
AT2G47510	0.9224	0.954842
AT5G65750	0.9403	0.954842
AT5G55070	0.9426	0.954842
AT1G60810	0.9813	0.9813
